# Supplementary material for: Selection of Promising Novel Fragment Sized S. aureus SrtA Noncovalent Inhibitors Based on QSAR and Docking Modeling Studies
Source: Molecules. 2021 Dec 19;26(24):7677. doi: 10.3390/molecules26247677 (PMC8709105; doi:10.3390/molecules26247677)
Supplement: Supplementary file 1 [file molecules-26-07677-s001.zip]

Archive with 7 entries (6 files):
- Supporting_info/
- Supporting_info/Table_S11_kud_descriptors.tsv
- Supporting_info/Table_S4_regression_inactive_list_desc.tsv
- Supporting_info/Table_S3_regression_active_list_desc.tsv
- Supporting_info/Table_S1_classification_active_list_desc.tsv
- Supporting_info/Table_S2_classification_inactive_list_desc.tsv
- Supporting_info/shulga_kudryavtsev_SI_ed2_applied.pdf
