# Supplementary material for: Selection of Promising Novel Fragment Sized S. aureus SrtA Noncovalent Inhibitors Based on QSAR and Docking Modeling Studies
Source: Molecules. 2021 Dec 19;26(24):7677. doi: 10.3390/molecules26247677 (PMC8709105; doi:10.3390/molecules26247677)
Supplement: Supplementary file 1 [file molecules-26-07677-s001.zip › Supporting_info/Table_S11_kud_descriptors.tsv]

Num	Name	SMILE	MolLogP	TPSA	NHOHCount	NOCount	NumHAcceptors	NumHDonors	NumRotatableBonds	NumHeteroatoms	FractionCSP3	BalabanJ	Chi0	Chi1	Chi3v	Chi4v	HallKierAlpha	Kappa1	Kappa2	Kappa3	BertzCT	NumAliphaticRings	NumAromaticRings	NumAtoms	MolWt	MolMR	MaxPartialCharge	MinPartialCharge	MaxAbsPartialCharge	NumChiralCenters
1	kud1008	COC(=O)[C@H]1C[C@H]([C@H](N1)c1ccccc1F)C(=O)N1[C@@H](C[C@@H]([C@@H]1c1ccccc1C(F)(F)F)C(=O)N1[C@H](C[C@H]([C@H]1c1ccccc1C(F)(F)F)C(=O)O[C@H]1C[C@@H](C)CC[C@@H]1C(C)C)C(=O)OC)C(=O)OC	8.322	157.85	1	13	11	1	17	20	0.5294	2.0237	100.9169	55.4184	8.9718	6.2065	-6.05	16.4814	20.9624	10.3553	5,151.6	4	3	127	1,004.01	237.29	0.41625	-0.46785	0.46785	12
2	kud1022_5r	COC(=O)[C@@H]1C[C@@H]([C@@H](N1C(=O)C=C)c1ccc(cc1)Br)C(=O)O[C@@H]1C[C@H](C)CC[C@H]1C(C)C	5.070	72.91	0	6	5	0	10	7	0.5769	2.9587	53.8424	29.0678	4.1783	2.6905	-2.15	6.1509	10.8511	5.5052	2,256.8	2	1	67	520.46	129.06	0.32814	-0.46748	0.46748	6
3	kud1036_5r	OCc1ccccc1CNC(=O)[C@H]1C[C@@](N([C@H]1c1ccccc1C(F)(F)F)C)(C)C(=O)OC	3.439	78.87	2	6	5	2	10	9	0.4167	2.8931	47.6518	26.3934	3.9703	2.5214	-2.91	7.2926	9.5249	4.7429	2,122.3	1	2	60	464.48	114.69	0.41623	-0.46764	0.46764	3
4	kud1044_5r	COC(=O)[C@]1(C)C[C@@H]([C@@H](N1C)c1cccnc1)C(=O)NCc1ccccc1C	2.631	71.53	1	6	5	1	9	6	0.4091	2.7653	43.5745	24.1939	3.3643	2.0845	-2.73	5.0539	8.1040	3.6449	1,936.8	1	2	55	381.48	106.29	0.32553	-0.46764	0.46764	3
5	kud1050_7r	O=C1[C@H]2C[C@@](C(=O)N1Cc1ccccc1C[P+](c1ccccc1)(c1ccccc1)c1ccccc1)(N([C@H]2c1ccccc1C(F)(F)F)C)C	7.520	40.62	0	4	3	0	10	8	0.2195	1.8523	66.6299	38.6032	10.1386	7.6334	-4.58	10.9581	12.7051	5.5918	3,631.3	2	5	86	677.73	189.31	0.41623	-0.28479	0.41623	3
6	kud1066	OC(=O)c1ccc(o1)OCc1ccc(cc1)CN1CCN(CC1)c1ccc(cn1)C(F)(F)F	4.293	79.04	1	7	7	1	7	10	0.3043	1.9382	42.7207	24.5931	3.3680	1.9602	-3.53	8.0508	9.5338	5.8348	2,034.5	1	3	55	461.44	113.17	0.41739	-0.47537	0.47537	0
7	kud1130_1	CCOC(=O)C=C1CCN(CC1)C(=O)OC(C)(C)C	2.507	55.84	0	5	4	0	3	5	0.7143	4.0070	34.3010	17.9104	1.3792	0.7871	-1.52	2.8972	6.5899	5.7660	1,055.9	1	0	42	269.34	71.76	0.40980	-0.46283	0.46283	0
8	kud1132_2r	COC(=O)[C@@H]1Nc2ccccc2C=C([C@H]1c1ccccc1)N(=O)=O	3.055	81.47	1	6	5	1	4	6	0.1667	2.7853	31.0221	18.0827	2.8269	1.8857	-3.15	5.4431	6.5360	2.8570	1,495.9	1	2	40	324.34	90.02	0.32903	-0.46746	0.46746	2
9	kud1133_2s	COC(=O)[C@]1(C)CC(=Cc2c(N1)cccc2)C(=O)O[C@@H]1C[C@H](C)CC[C@H]1C(C)C	4.821	64.63	1	5	5	1	9	5	0.5833	2.8654	49.7651	26.8418	3.3182	2.0710	-2.30	4.6324	8.5995	4.6529	2,061.1	2	1	62	399.53	114.30	0.33391	-0.46727	0.46727	4
10	kud1134_2r	COC(=O)[C@@]1(C)CC(=Cc2c(N1)cccc2)C(=O)OC(C)(C)C	3.159	64.63	1	5	5	1	4	5	0.4444	3.3752	36.7651	20.0918	2.3411	1.4757	-2.30	4.0206	6.0658	3.9159	1,426.0	1	1	46	317.39	88.92	0.33415	-0.46727	0.46727	1
11	kud1135_2s	COC(=O)[C@@H]1CC(=Cc2c(N1)cccc2)C(=O)O[C@@H]1C[C@H](C)CC[C@H]1C(C)C	4.431	64.63	1	5	5	1	8	5	0.5652	2.7742	47.2651	25.5918	3.0977	1.9270	-2.30	4.5504	8.8026	4.5690	1,964.2	2	1	59	385.50	109.69	0.33390	-0.46748	0.46748	4
12	kud138_5r	CN1[C@H]([C@H](C[C@H]1CO)CN)c1cccc(c1F)F	1.277	49.49	3	3	3	2	6	5	0.5385	3.4277	28.8259	15.7955	2.1446	1.3772	-1.04	3.3408	5.3001	2.1342	1,037.4	1	1	36	256.30	64.90	0.21012	-0.39475	0.39475	3
13	kud165_5r	OC[C@H]1C[C@@](N([C@H]1c1ccc(cc1)Cl)C)(C)C(=O)OC	2.257	49.77	1	4	4	1	7	5	0.5333	3.5119	32.0330	17.4799	2.6122	1.6125	-1.10	3.8038	5.7185	2.4336	1,182.5	1	1	40	297.78	77.57	0.32551	-0.46764	0.46764	3
14	kud224_5r	OC[C@H]1C[C@@](N([C@H]1c1ccccc1C)C)(C)C(=O)OC	1.912	49.77	1	4	4	1	8	4	0.5625	3.6331	34.5330	18.6913	2.5162	1.5924	-1.39	3.1786	5.5414	2.2292	1,295.9	1	1	43	277.36	77.30	0.32551	-0.46764	0.46764	3
15	kud225_5r	OC[C@H]1C[C@@](N([C@H]1c1ccccc1Cl)C)(C)C(=O)OC	2.257	49.77	1	4	4	1	7	5	0.5333	3.5119	32.0330	17.4799	2.7539	1.7467	-1.10	3.8038	5.7185	2.3215	1,182.5	1	1	40	297.78	77.57	0.32551	-0.46764	0.46764	3
16	kud233_5r	OC[C@H]1C[C@@](N([C@H]1c1cccc2c1cccc2)C)(C)C(=O)OC	2.757	49.77	1	4	4	1	7	4	0.4211	2.9654	36.3424	20.3013	3.1412	2.0924	-1.91	4.0070	5.9460	2.4230	1,605.5	1	2	46	313.40	90.07	0.32551	-0.46764	0.46764	3
17	kud529_5r	COC(=O)[C@@H]1C[C@@H]([C@@H](N1C(=O)CSc1ccc(cc1)Cl)c1ccccc1)C(=O)OC(C)(C)C	4.905	72.91	0	6	6	0	7	8	0.4000	2.7805	48.3589	26.8563	4.2891	2.8503	-2.51	7.2467	10.6134	6.2970	2,093.3	1	2	61	490.02	127.96	0.32813	-0.46748	0.46748	3
18	kud530_5r	COC(=O)[C@@H]1C[C@@H]([C@@H](N1C(=O)CSc1ccc(cc1)Cl)c1ccccc1)C(=O)O	3.648	83.91	1	6	6	1	7	8	0.2857	2.6192	38.3589	21.9599	4.0434	2.6602	-2.51	7.3201	9.3251	4.7370	1,734.1	1	2	49	433.91	109.75	0.32813	-0.48096	0.48096	3
19	kud649_7r	Fc1ccc(cc1)CN1C(=O)[C@H]2C[C@](C1=O)(C)N([C@H]2c1ccc(cc1)Cl)C	3.800	40.62	0	4	3	0	5	6	0.3333	2.3320	36.7376	20.9043	3.8697	2.5586	-2.24	6.1279	6.4274	2.8563	1,722.2	2	2	47	386.85	100.43	0.24926	-0.28481	0.28481	3
20	kud718_7r	CC(C[C@@]12C[C@@H]([C@@H](N1)c1cccnc1)C(=O)NC2=O)C	1.174	71.09	2	5	4	2	5	5	0.5333	2.6747	30.9033	17.1287	2.5584	1.7936	-1.75	3.5250	4.6644	2.0203	1,264.0	2	1	39	273.34	73.56	0.24641	-0.29551	0.29551	3
21	kud759_2r	OC(=O)[C@@H]1[C@@H](N[C@]2([C@@H]1C(=O)NN(C2=O)c1cccc(c1)C(F)(F)F)C)c1cc(c(c(c1)C(C)(C)C)O)C(C)(C)C	4.804	118.97	4	8	6	4	5	11	0.4828	2.7047	58.8065	32.5130	5.2868	3.6137	-3.60	8.4667	9.2215	4.8015	2,542.8	2	2	74	561.60	141.48	0.41599	-0.50734	0.50734	4
22	kud833_2r	N#Cc1ccc(cc1)[C@@H]1N[C@]2([C@@H]([C@@H]1C(=O)O)C(=O)N(C2=O)CCc1csc(n1)NC(=O)c1ccc(cc1)Cl)C	3.252	152.49	3	10	9	3	8	12	0.2593	1.7505	47.0301	27.6607	5.8230	3.9660	-4.11	10.8082	10.2209	4.7826	2,496.5	2	3	61	564.02	142.00	0.30884	-0.48095	0.48095	4
23	kud834_2r	Clc1ccc(cc1)C(=O)Nc1scc(n1)CCN1C(=O)[C@H]2[C@](C1=O)(C)N[C@H]([C@H]2C(=O)O)c1ccc(cc1)Br	4.143	128.7	3	9	8	3	8	12	0.2692	1.7428	46.3230	27.1227	6.0772	4.0931	-3.12	10.8022	10.2151	4.7495	2,402.3	2	3	60	617.91	144.98	0.30884	-0.48095	0.48095	4
24	kud990	COC(=O)[C@H]1C[C@H]([C@H](N1C(=O)[C@H]1C[C@H](N([C@H]1c1ccc(cc1)Br)C(=O)C=C)C(=O)OC)c1ccc(cc1)Br)C(=O)O[C@H]1C[C@@H](C)CC[C@@H]1C(C)C	6.964	119.52	0	10	8	0	14	12	0.5128	2.3573	77.2457	42.3978	7.0365	4.6586	-3.51	10.7994	16.4430	7.9643	3,680.2	3	2	97	830.61	196.70	0.32814	-0.46748	0.46748	9
