# Supplementary material for: Selection of Promising Novel Fragment Sized S. aureus SrtA Noncovalent Inhibitors Based on QSAR and Docking Modeling Studies
Source: Molecules. 2021 Dec 19;26(24):7677. doi: 10.3390/molecules26247677 (PMC8709105; doi:10.3390/molecules26247677)
Supplement: Supplementary file 1 [file molecules-26-07677-s001.zip › Supporting_info/Table_S4_regression_inactive_list_desc.tsv]

Num	SMILE	CHEMBL_ID	Act	MolLogP	TPSA	NHOHCount	NOCount	NumHAcceptors	NumHDonors	NumRotatableBonds	NumHeteroatoms	FractionCSP3	BalabanJ	Chi0	Chi1	Chi3v	Chi4v	HallKierAlpha	Kappa1	Kappa2	Kappa3	BertzCT	NumAliphaticRings	NumAromaticRings	NumAtoms	MolWt	MolMR	MaxPartialCharge	MinPartialCharge	MaxAbsPartialCharge	NumChiralCenters
1	O=C(CCc1ccco1)Nc1ccc(N2CCOCC2)c(C(=O)O)c1	CHEMBL402138	600000	2.2077	74.32	2	5	4	2	0	6	0.2778	2.09557	28.86736	17.15133	4.46009	3.27581	-2.21	5.9486	4.6623	1.6645	1,521.0	4	1	38	384.23	93.47	0.22557	-0.38144	0.38144	1
2	CC1=CCC[C@@H](C)[C@]1(C)CC/C(C)=C/CCC(CCCc1ccoc1)COS(=O)(=O)O	CHEMBL1818097	200000	1.8857	74.32	2	5	5	2	0	6	0.2778	1.87622	27.57447	16.83578	5.26726	4.33785	-2.34	5.8778	4.0037	1.3331	1,570.1	5	1	37	335.39	91.05	0.22561	-0.36938	0.36938	2
3	COc1ccc(/C=C(/C(=O)O)c2ccc(OC)cc2)cc1	CHEMBL309612	1000000	-1.8023	125.66	5	8	6	5	3	8	0.5000	2.07831	33.54952	19.83946	4.86798	3.84702	-2.29	5.6046	4.3316	1.3611	1,707.6	5	1	44	356.36	86.71	0.22600	-0.38563	0.38563	4
4	CC1(C)CCC[C@@]2(C)[C@H]1CC[C@]1(C)[C@@H](CCC3=CC(=O)OC3)/C(=C/OS(=O)(=O)O)CC[C@H]21	CHEMBL1818101	200000	1.4851	74.32	2	5	4	2	0	5	0.2778	2.09557	28.86736	17.15133	3.76865	2.78482	-2.69	4.9008	4.1894	1.5393	1,515.7	4	1	38	305.34	85.60	0.22557	-0.38144	0.38144	0
5	O=C(c1cc(Br)c(O)c(Br)c1)c1nccc2c1[nH]c1ccc(Br)cc12	CHEMBL255883	190500	-0.1231	88.36	4	6	5	4	2	7	0.4444	1.89088	30.62687	18.62393	6.06578	5.17111	-1.83	5.5816	3.7947	1.1870	1,688.3	6	1	41	354.41	90.54	0.22595	-0.38475	0.38475	4
6	Oc1c(Br)cc(C(O)c2nccc3c2[nH]c2ccccc23)cc1Br	CHEMBL2048343	223200	0.9061	68.13	3	5	4	3	1	6	0.4444	1.88064	29.91977	18.06327	5.81602	4.91456	-1.79	5.1120	3.5774	1.1035	1,663.5	6	1	40	338.41	89.15	0.22595	-0.38204	0.38204	3
7	Oc1c(Br)cc(C(O)c2nccc3c2[nH]c2ccc(Br)cc23)cc1Br	CHEMBL2048344	189800	0.7392	74.2	2	6	5	2	2	7	0.4211	1.86022	31.49712	18.87040	6.16785	5.29600	-2.12	5.9388	4.0696	1.2075	1,759.8	6	1	42	366.42	94.33	0.24186	-0.37267	0.37267	3
8	COC(=O)C(Cc1ccc(OC)cc1)c1ccc(OC)cc1	CHEMBL78839	1000000	0.0851	85.2	3	6	5	3	1	7	0.3889	1.87533	28.99712	17.72396	6.06578	5.17111	-2.12	5.9572	3.6848	1.1456	1,664.7	6	1	39	352.40	89.54	0.24160	-0.38432	0.38432	3
9	O=C1C2=C(C3=NCCc4c[nH]c1c43)C1(C=C(Br)C(O)C(Br)=C1)CCN2	CHEMBL447553	300000	1.7436	70.16	2	4	3	2	3	4	0.0909	3.14209	18.55796	10.94548	1.79057	1.17989	-2.10	3.4835	3.2367	1.3964	883.7	0	2	24	203.20	55.00	0.37683	-0.47523	0.47523	0
10	O[C@]12C=C(c3nccc4c3[nH]c3ccccc34)[C@@H]3CCN(CCCC/C=C\CC1)C[C@@]31C[C@@H]3/C=C\CCCCN3[C@@H]21	CHEMBL403233	150000	3.1086	48.05	3	3	2	3	2	3	0.1765	2.36832	27.44471	16.41557	2.78989	1.96177	-2.26	3.6829	4.3889	1.7085	1,436.8	1	3	36	264.33	79.96	0.29309	-0.50794	0.50794	0
11	O[C@H]1/C=C\[C@H]2C[C@]34CN5CCCC/C=C\CC[C@](O)(C=C(c6nccc7c6[nH]c6ccccc67)[C@@H]3CC5)[C@@H]4N2CCC1	CHEMBL4126708	150000	3.5614	28.15	1	2	1	1	1	2	0.1176	2.29794	24.94471	15.07398	2.68783	1.88523	-2.35	3.6014	4.0920	1.6030	1,389.0	1	3	33	246.31	78.95	0.16661	-0.35301	0.35301	0
12	CC1=CC[C@H]2C(C)(C)CCC[C@]2(C)[C@H]1C/C=C(/C)CCC/C(C)=C/Cc1cc(O)ccc1O	CHEMBL1818095	200000	3.4116	37.05	2	3	2	2	3	3	0.2222	2.33201	29.94471	17.56201	2.89195	2.01280	-2.26	3.7344	4.9346	2.0118	1,529.8	1	3	39	278.36	84.84	0.16628	-0.49674	0.49674	0
13	CC1(C)CCC[C@@]2(C)[C@H]1CC[C@]1(C)[C@@H](CCc3ccoc3)/C(=C/OS(=O)(=O)O)CC[C@H]21	CHEMBL1818099	200000	3.5700	37.38	1	3	2	1	3	3	0.1667	2.25890	28.15182	16.75843	2.89195	2.01280	-2.55	4.0057	4.7740	1.9305	1,504.9	1	3	37	276.34	85.50	0.16661	-0.49674	0.49674	0
14	C1=C\CC[C@]23O[C@H]2[C@@H](c2nccc4c2[nH]c2ccccc24)[C@@H]2CCN(CCCC/1)C[C@@]21CCCCCCCCN[C@H]13	CHEMBL4125739	150000	3.1480	51.1	1	4	4	1	3	5	0.5789	1.88469	35.98061	20.22397	4.29658	3.27552	-1.62	4.3706	5.1860	2.3248	1,698.8	4	2	46	342.46	95.13	0.26850	-0.34905	0.34905	0
15	O=C(c1ccc(O)cc1)c1nccc2c1[nH]c1ccc(Br)cc12	CHEMBL2048337	272300	4.1222	148.69	0	10	9	0	8	11	0.0500	2.32352	34.50519	20.61489	4.10544	2.35568	-4.30	9.6721	9.0169	5.1977	1,980.8	0	3	45	438.42	108.90	0.28735	-0.46084	0.46084	0
16	COc1ccc(CCc2ccc(OC)cc2)cc1	CHEMBL262115	1000000	4.5907	135.55	0	9	9	0	8	11	0.0500	2.32352	34.50519	20.61489	4.80114	2.85662	-3.88	9.9513	9.2904	5.3853	1,982.7	0	3	45	454.49	114.51	0.28735	-0.43905	0.43905	0
17	CCCNC1=C(C)C(=O)c2c(/C=C/S(=O)(=O)c3ccccc3)cccc2C1=O	CHEMBL4127684	50000	1.6038	34.14	0	2	2	0	2	3	0.0000	3.86900	15.11880	8.52949	1.89047	0.89678	-1.09	2.4527	2.8812	1.6807	645.5	0	1	19	168.22	43.82	0.19873	-0.21915	0.21915	0
18	COC(=O)c1cc(NC(=O)CCc2ccco2)ccc1N1CCOCC1	CHEMBL404066	600000	7.7699	104.06	3	6	6	3	20	7	0.6774	3.17427	69.60193	37.07262	4.65193	3.03583	-1.83	6.0253	12.1357	7.6354	3,012.5	2	1	86	548.79	152.38	0.39713	-0.50795	0.50795	5
19	CO[C@H]1O[C@@H](OC)[C@H](O)[C@@]1(O)CC[C@H]1/C(=C/OS(=O)(=O)O)CC[C@@H]2[C@@]3(C)CCCC(C)(C)[C@@H]3CC[C@]12C	CHEMBL1818094	200000	5.1777	65.98	2	4	3	2	3	6	0.0000	2.20693	25.38387	15.86005	4.37810	3.25242	-2.18	7.8012	5.7180	2.3360	1,559.0	0	4	34	446.10	100.54	0.29322	-0.50558	0.50558	0
20	CC1(C)CCC[C@@]2(C)[C@H]1CC[C@]1(C)[C@@H](CCC3=CCNC3=O)/C(=C/OS(=O)(=O)O)CC[C@H]21	CHEMBL1818105	200000	4.7812	157.1	0	10	11	0	10	13	0.1000	2.00083	34.50519	20.61571	5.94715	4.14490	-3.60	12.5894	10.8157	6.0076	1,697.7	0	3	45	500.54	123.13	0.26897	-0.29324	0.29324	0
21	O=C(c1cc(Br)c(O)c(Br)c1)c1nccc2c1[nH]c1cc(Br)ccc12	CHEMBL2048340	190500	2.9348	78.87	2	6	6	2	5	7	0.2222	2.35181	33.35892	19.40049	3.11304	1.95235	-2.64	5.6854	7.9562	4.4617	1,530.4	1	2	43	358.42	98.42	0.33738	-0.47758	0.47758	0
22	COc1ccc(/C=C\c2ccc(OC)cc2)cc1	CHEMBL79136	1000000	3.0232	67.87	1	6	6	1	6	7	0.2632	2.40985	35.85892	20.54694	3.20573	2.00338	-2.64	5.6764	8.6411	4.4996	1,624.3	1	2	46	372.45	102.80	0.33955	-0.46536	0.46536	0
23	COc1ccc(CC(C#N)c2ccc(OC)cc2)cc1	CHEMBL78561	1000000	3.4633	124.6	4	8	5	4	7	9	0.0476	2.14742	37.98616	22.29634	4.06122	2.41243	-3.85	7.4402	8.6623	5.1461	1,983.6	0	3	49	425.47	113.02	0.33264	-0.50712	0.50712	0
24	Cn1cncc1C(=O)c1nccc2c1[nH]c1ccccc12	CHEMBL4129412	150000	2.2604	74.94	2	6	5	2	6	6	0.2778	2.39568	34.28157	19.72379	2.39860	1.47025	-2.57	4.7422	7.8077	4.0375	1,525.9	1	2	44	328.37	91.77	0.24800	-0.46501	0.46501	0
25	CC1=CC[C@H]2C(C)(C)CCC[C@]2(C)[C@H]1C/C=C(\C)CCC/C(C)=C/Cc1cc(O)ccc1O	CHEMBL484372	200000	3.1278	20.31	0	2	2	0	6	4	0.3636	3.73989	22.61880	12.20214	1.89667	0.88705	-0.57	3.4591	5.4963	3.8205	758.1	0	1	28	246.14	63.96	0.16370	-0.30895	0.30895	0
26	Oc1ccc(C(O)c2nccc3c2[nH]c2ccccc23)cc1	CHEMBL2048341	344400	2.5806	71.78	1	6	5	1	5	6	0.2222	2.32060	32.65182	18.86249	2.39860	1.47025	-2.86	5.0664	7.6086	3.9090	1,507.0	1	2	42	326.35	91.23	0.24800	-0.46501	0.46501	0
27	O=C(CCc1cccs1)Nc1ccc(N2CCOCC2)c(C(=O)O)c1	CHEMBL402940	600000	2.3355	84.66	3	6	5	2	5	7	0.2222	2.38533	34.22917	19.77317	3.12278	1.95940	-2.64	5.4262	7.9562	4.4617	1,563.2	1	2	44	357.44	99.97	0.25038	-0.37778	0.37778	0
28	CO[C@H]1C=C(CC[C@H]2/C(=C/OS(=O)(=O)O)CC[C@@H]3[C@@]4(C)CCCC(C)(C)[C@@H]4CC[C@]23C)C(=O)O1	CHEMBL1818103	200000	3.0491	58.64	1	5	5	1	5	6	0.2222	2.32060	32.65182	18.86249	3.01097	1.87850	-2.44	5.2765	7.8974	4.0957	1,510.2	1	2	42	342.42	96.84	0.24791	-0.37778	0.37778	0
29	Oc1ccc(C(O)c2nccc3c2[nH]c2ccc(Br)cc23)cc1Br	CHEMBL2048342	223200	2.4663	92.01	2	7	6	2	5	7	0.2222	2.35181	33.35892	19.40049	2.50066	1.54410	-3.06	5.4693	7.6733	4.2705	1,526.8	1	2	43	342.35	92.81	0.33738	-0.47758	0.47758	0
30	Cc1ccc(S(=O)(=O)Oc2ccc(C(O)c3nccc4c3[nH]c3ccc(Br)cc34)cc2Br)cc1	CHEMBL2048345	166000	1.9880	131.36	5	7	7	5	6	7	0.0000	2.61895	23.90289	15.19071	2.73411	1.81076	-3.35	6.1845	4.5899	1.9569	1,293.0	0	3	32	302.24	76.24	0.29343	-0.50782	0.50782	0
31	O=C(c1ccc(O)c(Br)c1)c1nccc2c1[nH]c1ccccc12	CHEMBL2048338	272300	2.8169	80.2	2	6	5	2	4	7	0.5714	1.70988	41.63531	23.29534	4.66676	3.36465	-2.15	5.3059	6.7240	3.0545	1,961.6	4	2	53	399.52	107.59	0.26802	-0.27320	0.27320	0
32	O[C@@H]1CCCN2[C@@H](CC1)C[C@]13CN4CCCC/C=C\CC[C@](O)(C=C(c5nccc6c5[nH]c5ccccc56)[C@@H]1CC4)[C@H]23	CHEMBL504908	150000	3.9282	51.1	1	4	4	1	5	5	0.6190	2.01791	40.98061	22.72397	4.67158	3.73767	-1.62	4.5066	5.2164	2.5467	1,950.3	4	2	52	370.52	104.36	0.26850	-0.34903	0.34903	0
33	COc1ccc(/C=C/c2ccc(OC)cc2)cc1	CHEMBL310102	1000000	3.0431	71.33	2	5	5	2	6	6	0.6190	2.04109	41.68772	23.28463	4.82467	3.96462	-1.66	4.9020	5.2323	2.7602	1,971.9	4	2	53	386.52	105.82	0.26850	-0.38976	0.38976	0
34	COC(=O)c1cc(NC(=O)CCc2cccs2)ccc1N1CCOCC1	CHEMBL269962	600000	3.5381	51.1	1	4	4	1	4	5	0.6000	1.84235	38.48061	21.47397	4.36377	3.25775	-1.62	4.4358	5.6958	2.7273	1,800.1	4	2	49	356.49	99.75	0.26802	-0.35058	0.35058	0
35	CC1(C)CCC[C@@]2(C)[C@H]1CC[C@]1(C)[C@@H](CCC3=CC(=O)O[C@@H]3O)/C(=C/OS(=O)(=O)O)CC[C@H]21	CHEMBL1818100	200000	4.3183	51.1	1	4	4	1	6	5	0.6364	1.97049	43.48061	23.97397	4.73877	3.71990	-1.62	4.5818	5.6937	2.9461	2,053.0	4	2	55	384.55	108.98	0.26802	-0.35056	0.35056	0
36	CO[C@H]1O[C@@H](OC)C=C1CC[C@H]1/C(=C/OS(=O)(=O)O)CC[C@@H]2[C@@]3(C)CCCC(C)(C)[C@@H]3CC[C@]12C	CHEMBL1818104	200000	3.4332	71.33	2	5	5	2	7	6	0.6364	1.99301	44.18772	24.53463	4.89186	3.94685	-1.66	4.9693	5.6956	2.9240	2,074.8	4	2	56	400.54	110.44	0.26802	-0.38976	0.38976	0
37	O[C@]12C=C(c3nccc4c3[nH]c3ccccc34)[C@@H]3CCN(CCCC/C=C\CC1)C[C@@]31C[C@@]34C=C[C@H](CCCN3[C@@H]21)O4	CHEMBL4129026	150000	2.6530	71.33	2	5	5	2	5	6	0.6000	1.86125	39.18772	22.03463	4.51686	3.43366	-1.66	4.8401	5.6664	2.7039	1,892.6	4	2	50	372.49	101.21	0.26802	-0.38978	0.38978	0
38	[O-][N+]1=C([C@H]2[C@@H]3CCN4CCCC/C=C\CC[C@@]5(O[C@@H]25)[C@@H]2NCCCCCCCC[C@]32C4)c2[nH]c3ccccc3c2CC1	CHEMBL4130120	150000	3.0813	77.4	1	6	6	1	6	7	0.5909	1.91153	43.26507	24.10180	4.95015	3.70284	-2.15	5.5514	6.6894	3.1019	2,094.3	4	2	55	414.53	110.71	0.31140	-0.46859	0.46859	0
39	C=CS(=O)(=O)[C@H]1C[C@@](CCC(=O)OC)(C(=O)OC)N[C@H]1c1ccc(OC)c(OC)c1	CHEMBL522840	5000000	3.6772	51.1	1	4	4	1	4	6	0.6000	1.84235	38.48061	21.47397	4.50551	3.40328	-1.69	5.0172	5.9093	2.6953	1,806.1	4	2	49	374.48	99.71	0.27101	-0.35058	0.35058	0
40	CO[C@@H]1C=C(CC[C@H]2/C(=C/OS(=O)(=O)O)CC[C@@H]3[C@@]4(C)CCCC(C)(C)[C@@H]4CC[C@]23C)C(=O)O1	CHEMBL1818102	200000	4.4574	51.1	1	4	4	1	6	6	0.6364	1.97049	43.48061	23.97397	4.88051	3.86543	-1.69	5.1315	5.9095	2.9155	2,059.3	4	2	55	402.54	108.94	0.27101	-0.35056	0.35056	0
41	Cn1cncc1C(=O)C1=NCCc2c1[nH]c1ccccc21	CHEMBL4129558	150000	3.5723	71.33	2	5	5	2	7	7	0.6364	1.99301	44.18772	24.53463	5.03360	4.09237	-1.73	5.5426	5.9116	3.1337	2,081.1	4	2	56	418.53	110.40	0.27101	-0.38976	0.38976	0
42	[O-][n+]1ccc2c([nH]c3ccccc32)c1[C@H]1[C@@H]2CCN3CCCC/C=C\CC[C@@]4(O[C@@H]14)[C@@H]1NCCCCCCCC[C@]21C3	CHEMBL4128757	150000	2.7921	71.33	2	5	5	2	5	7	0.6000	1.86125	39.18772	22.03463	4.65860	3.57919	-1.73	5.4480	5.8815	2.9140	1,898.6	4	2	50	390.48	101.17	0.27101	-0.38978	0.38978	0
43	[O-][N+]1=C(C2=C[C@@]3(O)CC/C=C\CCCCN4CC[C@@H]2[C@]2(CC/C=C\CCCCN[C@@H]32)C4)c2[nH]c3ccccc3c2CC1	CHEMBL4127657	150000	3.2204	77.4	1	6	6	1	6	8	0.5909	1.91153	43.26507	24.10180	5.09189	3.84837	-2.22	6.1796	6.9023	3.0724	2,100.4	4	2	55	432.52	110.66	0.31140	-0.46859	0.46859	0
44	O=C(c1ccc(O)cc1)c1nccc2c1[nH]c1ccccc12	CHEMBL403176	346900	2.4268	80.2	2	6	5	2	3	7	0.5500	1.74035	39.13531	22.04534	4.59957	3.38273	-2.15	5.2578	6.1906	2.8826	1,859.0	4	2	50	385.49	102.98	0.26850	-0.27262	0.27262	0
45	OC(c1ccccc1)c1nccc2c1[nH]c1ccc(Br)cc12	CHEMBL2048346	283100	2.9560	80.2	2	6	5	2	4	8	0.5714	1.70988	41.63531	23.29534	4.80850	3.51017	-2.22	5.9311	6.9341	3.2690	1,967.7	4	2	53	417.51	107.55	0.27101	-0.27320	0.27320	0
