# Supplementary material for: Selection of Promising Novel Fragment Sized S. aureus SrtA Noncovalent Inhibitors Based on QSAR and Docking Modeling Studies
Source: Molecules. 2021 Dec 19;26(24):7677. doi: 10.3390/molecules26247677 (PMC8709105; doi:10.3390/molecules26247677)
Supplement: Supplementary file 1 [file molecules-26-07677-s001.zip › Supporting_info/Table_S3_regression_active_list_desc.tsv]

Num	SMILE	CHEMBL_ID	Act	MolLogP	TPSA	NHOHCount	NOCount	NumHAcceptors	NumHDonors	NumRotatableBonds	NumHeteroatoms	FractionCSP3	BalabanJ	Chi0	Chi1	Chi3v	Chi4v	HallKierAlpha	Kappa1	Kappa2	Kappa3	BertzCT	NumAliphaticRings	NumAromaticRings	NumAtoms	MolWt	MolMR	MaxPartialCharge	MinPartialCharge	MaxAbsPartialCharge	NumChiralCenters
1	O=C1C=C[C@]2(C=C1Br)CCNC1=C2C2=NCCc3c[nH]c(c32)C1=O	CHEMBL1086885	186100	2.208	74.32	2	5	4	2	0	6	0.2778	2.0956	28.8674	17.1513	4.4601	3.2758	-2.21	5.9486	4.6623	1.6645	1,521.0	4	1	38	384.23	93.47	0.22557	-0.38144	0.38144	1
2	O=C1C=C[C@@]23C[C@@H](NC4=C2C2=NCCc5c[nH]c(c52)C4=O)SC3=C1	CHEMBL1086886	159900	1.886	74.32	2	5	5	2	0	6	0.2778	1.8762	27.5745	16.8358	5.2673	4.3378	-2.34	5.8778	4.0037	1.3331	1,570.1	5	1	37	335.39	91.05	0.22561	-0.36938	0.36938	2
3	O=C1C2=C3C4=[N+](CCc5c[nH]c1c54)C1[C@H](O)CC(=O)[C@@]3(C[C@@H](O)N2)[C@H]1O	CHEMBL1086901	6500	-1.802	125.66	5	8	6	5	3	8	0.5000	2.0783	33.5495	19.8395	4.8680	3.8470	-2.29	5.6046	4.3316	1.3611	1,707.6	5	1	44	356.36	86.71	0.22600	-0.38563	0.38563	4
4	O=C1C=CC2(C=C1)CCNC1=C2C2=NCCc3c[nH]c(c32)C1=O	CHEMBL1087525	127400	1.485	74.32	2	5	4	2	0	5	0.2778	2.0956	28.8674	17.1513	3.7687	2.7848	-2.69	4.9008	4.1894	1.5393	1,515.7	4	1	38	305.34	85.60	0.22557	-0.38144	0.38144	0
5	O=C1C2=C3C4=[N+](CCc5c[nH]c1c54)C1[C@H](O)C=C4S[C@@H](C[C@@]43[C@H]1O)N2	CHEMBL1087538	192200	-0.123	88.36	4	6	5	4	2	7	0.4444	1.8909	30.6269	18.6239	6.0658	5.1711	-1.83	5.5816	3.7947	1.1870	1,688.3	6	1	41	354.41	90.54	0.22595	-0.38475	0.38475	4
6	O=C1C2=C3C4=[N+](CCc5c[nH]c1c54)C1C[C@@]34C[C@@H](N2)SC4=C[C@H]1O	CHEMBL1087539	75700	0.906	68.13	3	5	4	3	1	6	0.4444	1.8806	29.9198	18.0633	5.8160	4.9146	-1.79	5.1120	3.5774	1.1035	1,663.5	6	1	40	338.41	89.15	0.22595	-0.38204	0.38204	3
7	CO[C@H]1C2C(=O)C=C3S[C@H]4C[C@]31C1=C(N4)C(=O)c3[nH]cc4c3C1=[N+]2CC4	CHEMBL1088179	146300	0.739	74.2	2	6	5	2	2	7	0.4211	1.8602	31.4971	18.8704	6.1678	5.2960	-2.12	5.9388	4.0696	1.2075	1,759.8	6	1	42	366.42	94.33	0.24186	-0.37267	0.37267	3
8	O=C1C2=C3C4=[N+](CCc5c[nH]c1c54)C1C(=O)C=C4S[C@@H](C[C@@]43[C@H]1O)N2	CHEMBL1088180	129700	0.085	85.2	3	6	5	3	1	7	0.3889	1.8753	28.9971	17.7240	6.0658	5.1711	-2.12	5.9572	3.6848	1.1456	1,664.7	6	1	39	352.40	89.54	0.24160	-0.38432	0.38432	3
9	Cc1[nH]c2ccccc2c1C(=O)C(=O)O	CHEMBL1288785	133000	1.744	70.16	2	4	3	2	3	4	0.0909	3.1421	18.5580	10.9455	1.7906	1.1799	-2.10	3.4835	3.2367	1.3964	883.7	0	2	24	203.20	55.00	0.37683	-0.47523	0.47523	0
10	Oc1ccc2[nH]c3c(c2c1)CCNC3c1ccccc1	CHEMBL1288870	106000	3.109	48.05	3	3	2	3	2	3	0.1765	2.3683	27.4447	16.4156	2.7899	1.9618	-2.26	3.6829	4.3889	1.7085	1,436.8	1	3	36	264.33	79.96	0.29309	-0.50794	0.50794	0
11	c1ccc(C2=NCCc3c2[nH]c2ccccc32)cc1	CHEMBL1288871	97000	3.561	28.15	1	2	1	1	1	2	0.1176	2.2979	24.9447	15.0740	2.6878	1.8852	-2.35	3.6014	4.0920	1.6030	1,389.0	1	3	33	246.31	78.95	0.16661	-0.35301	0.35301	0
12	COc1ccc2[nH]c3c(c2c1)CCNC3c1ccccc1	CHEMBL1289751	115000	3.412	37.05	2	3	2	2	3	3	0.2222	2.3320	29.9447	17.5620	2.8920	2.0128	-2.26	3.7344	4.9346	2.0118	1,529.8	1	3	39	278.36	84.84	0.16628	-0.49674	0.49674	0
13	COc1ccc2[nH]c3c(c2c1)CCN=C3c1ccccc1	CHEMBL1289859	25000	3.570	37.38	1	3	2	1	3	3	0.1667	2.2589	28.1518	16.7584	2.8920	2.0128	-2.55	4.0057	4.7740	1.9305	1,504.9	1	3	37	276.34	85.50	0.16661	-0.49674	0.49674	0
14	O=C(Cn1sc2ccccc2c1=O)NC12CC3CC(CC(C3)C1)C2	CHEMBL1471698	6110	3.148	51.1	1	4	4	1	3	5	0.5789	1.8847	35.9806	20.2240	4.2966	3.2755	-1.62	4.3706	5.1860	2.3248	1,698.8	4	2	46	342.46	95.13	0.26850	-0.34905	0.34905	0
15	CS(=O)(=NC=C(C#N)C(=O)c1ccco1)c1ccc(Oc2ccc([N+](=O)[O-])cn2)cc1	CHEMBL1627211	150000	4.122	148.69	0	10	9	0	8	11	0.0500	2.3235	34.5052	20.6149	4.1054	2.3557	-4.30	9.6721	9.0169	5.1977	1,980.8	0	3	45	438.42	108.90	0.28735	-0.46084	0.46084	0
16	CS(=O)(=NC=C(C#N)C(=O)c1cccs1)c1ccc(Oc2ccc([N+](=O)[O-])cn2)cc1	CHEMBL1627212	400000	4.591	135.55	0	9	9	0	8	11	0.0500	2.3235	34.5052	20.6149	4.8011	2.8566	-3.88	9.9513	9.2904	5.3853	1,982.7	0	3	45	454.49	114.51	0.28735	-0.43905	0.43905	0
17	C=CS(=O)(=O)c1ccccc1	CHEMBL165058	736000	1.604	34.14	0	2	2	0	2	3	0.0000	3.8690	15.1188	8.5295	1.8905	0.8968	-1.09	2.4527	2.8812	1.6807	645.5	0	1	19	168.22	43.82	0.19873	-0.21915	0.21915	0
18	CC1=CC[C@H]2C(C)(C)CCC[C@]2(C)[C@H]1C[C@@H](OS(=O)(=O)O)[C@H](C)CCC/C(C)=C\Cc1cc(O)ccc1O	CHEMBL1818096	100000	7.770	104.06	3	6	6	3	20	7	0.6774	3.1743	69.6019	37.0726	4.6519	3.0358	-1.83	6.0253	12.1357	7.6354	3,012.5	2	1	86	548.79	152.38	0.39713	-0.50795	0.50795	5
19	O=C(c1cc(Br)c(O)c(Br)c1)c1nccc2c1[nH]c1ccccc12	CHEMBL2048339	146400	5.178	65.98	2	4	3	2	3	6	0.0000	2.2069	25.3839	15.8601	4.3781	3.2524	-2.18	7.8012	5.7180	2.3360	1,559.0	0	4	34	446.10	100.54	0.29322	-0.50558	0.50558	0
20	N#Cc1c(SCC(=O)c2ccc([N+](=O)[O-])cc2)nsc1SCC(=O)c1ccc([N+](=O)[O-])cc1	CHEMBL255334	97300	4.781	157.1	0	10	11	0	10	13	0.1000	2.0008	34.5052	20.6157	5.9471	4.1449	-3.60	12.5894	10.8157	6.0076	1,697.7	0	3	45	500.54	123.13	0.26897	-0.29324	0.29324	0
21	O=C(/C=C/c1cccs1)Nc1ccc(N2CCOCC2)c(C(=O)O)c1	CHEMBL255551	75000	2.935	78.87	2	6	6	2	5	7	0.2222	2.3518	33.3589	19.4005	3.1130	1.9524	-2.64	5.6854	7.9562	4.4617	1,530.4	1	2	43	358.42	98.42	0.33738	-0.47758	0.47758	0
22	COC(=O)c1cc(NC(=O)/C=C/c2cccs2)ccc1N1CCOCC1	CHEMBL255953	71000	3.023	67.87	1	6	6	1	6	7	0.2632	2.4099	35.8589	20.5469	3.2057	2.0034	-2.64	5.6764	8.6411	4.4996	1,624.3	1	2	46	372.45	102.80	0.33955	-0.46536	0.46536	0
23	Cc1ccc(S(=O)(=O)NC(=O)Nc2ccc(NC(=O)c3ccccc3O)cc2)cc1	CHEMBL257005	226000	3.463	124.6	4	8	5	4	7	9	0.0476	2.1474	37.9862	22.2963	4.0612	2.4124	-3.85	7.4402	8.6623	5.1461	1,983.6	0	3	49	425.47	113.02	0.33264	-0.50712	0.50712	0
24	O=C(/C=C/c1ccco1)Nc1ccc(N2CCOCC2)c(CO)c1	CHEMBL257445	111000	2.260	74.94	2	6	5	2	6	6	0.2778	2.3957	34.2816	19.7238	2.3986	1.4703	-2.57	4.7422	7.8077	4.0375	1,525.9	1	2	44	328.37	91.77	0.24800	-0.46501	0.46501	0
25	CN(C)CCC(=O)c1ccc(Cl)c(Cl)c1	CHEMBL264166	15611.4	3.128	20.31	0	2	2	0	6	4	0.3636	3.7399	22.6188	12.2021	1.8967	0.8870	-0.57	3.4591	5.4963	3.8205	758.1	0	1	28	246.14	63.96	0.16370	-0.30895	0.30895	0
26	O=Cc1cc(NC(=O)/C=C/c2ccco2)ccc1N1CCOCC1	CHEMBL270018	107000	2.581	71.78	1	6	5	1	5	6	0.2222	2.3206	32.6518	18.8625	2.3986	1.4703	-2.86	5.0664	7.6086	3.9090	1,507.0	1	2	42	326.35	91.23	0.24800	-0.46501	0.46501	0
27	NC(=O)c1cc(NC(=O)/C=C/c2cccs2)ccc1N1CCOCC1	CHEMBL270234	105000	2.336	84.66	3	6	5	2	5	7	0.2222	2.3853	34.2292	19.7732	3.1228	1.9594	-2.64	5.4262	7.9562	4.4617	1,563.2	1	2	44	357.44	99.97	0.25038	-0.37778	0.37778	0
28	O=Cc1cc(NC(=O)/C=C/c2cccs2)ccc1N1CCOCC1	CHEMBL270235	77000	3.049	58.64	1	5	5	1	5	6	0.2222	2.3206	32.6518	18.8625	3.0110	1.8785	-2.44	5.2765	7.8974	4.0957	1,510.2	1	2	42	342.42	96.84	0.24791	-0.37778	0.37778	0
29	O=C(/C=C/c1ccco1)Nc1ccc(N2CCOCC2)c(C(=O)O)c1	CHEMBL271487	181000	2.466	92.01	2	7	6	2	5	7	0.2222	2.3518	33.3589	19.4005	2.5007	1.5441	-3.06	5.4693	7.6733	4.2705	1,526.8	1	2	43	342.35	92.81	0.33738	-0.47758	0.47758	0
30	O=c1c(O)c(-c2ccc(O)cc2O)oc2cc(O)cc(O)c12	CHEMBL28626	37390	1.988	131.36	5	7	7	5	6	7	0.0000	2.6189	23.9029	15.1907	2.7341	1.8108	-3.35	6.1845	4.5899	1.9569	1,293.0	0	3	32	302.24	76.24	0.29343	-0.50782	0.50782	0
31	O=C(CCn1sc2ccccc2c1=O)NNC(=O)C12CC3CC(CC(C3)C1)C2	CHEMBL3341779	4220	2.817	80.2	2	6	5	2	4	7	0.5714	1.7099	41.6353	23.2953	4.6668	3.3646	-2.15	5.3059	6.7240	3.0545	1,961.6	4	2	53	399.52	107.59	0.26802	-0.27320	0.27320	0
32	CC12CC3CC(C)(C1)CC(NC(=O)Cn1sc4ccccc4c1=O)(C3)C2	CHEMBL3343830	4990	3.928	51.1	1	4	4	1	5	5	0.6190	2.0179	40.9806	22.7240	4.6716	3.7377	-1.62	4.5066	5.2164	2.5467	1,950.3	4	2	52	370.52	104.36	0.26850	-0.34903	0.34903	0
33	CC12CC3(C)CC(O)(C1)CC(NC(=O)Cn1sc4ccccc4c1=O)(C2)C3	CHEMBL3343831	3870	3.043	71.33	2	5	5	2	6	6	0.6190	2.0411	41.6877	23.2846	4.8247	3.9646	-1.66	4.9020	5.2323	2.7602	1,971.9	4	2	53	386.52	105.82	0.26850	-0.38976	0.38976	0
34	O=C(CCn1sc2ccccc2c1=O)NC12CC3CC(CC(C3)C1)C2	CHEMBL3343832	3810	3.538	51.1	1	4	4	1	4	5	0.6000	1.8424	38.4806	21.4740	4.3638	3.2578	-1.62	4.4358	5.6958	2.7273	1,800.1	4	2	49	356.49	99.75	0.26802	-0.35058	0.35058	0
35	CC12CC3CC(C)(C1)CC(NC(=O)CCn1sc4ccccc4c1=O)(C3)C2	CHEMBL3343833	4620	4.318	51.1	1	4	4	1	6	5	0.6364	1.9705	43.4806	23.9740	4.7388	3.7199	-1.62	4.5818	5.6937	2.9461	2,053.0	4	2	55	384.55	108.98	0.26802	-0.35056	0.35056	0
36	CC12CC3(C)CC(O)(C1)CC(NC(=O)CCn1sc4ccccc4c1=O)(C2)C3	CHEMBL3343834	7060	3.433	71.33	2	5	5	2	7	6	0.6364	1.9930	44.1877	24.5346	4.8919	3.9468	-1.66	4.9693	5.6956	2.9240	2,074.8	4	2	56	400.54	110.44	0.26802	-0.38976	0.38976	0
37	O=C(CCn1sc2ccccc2c1=O)NC12CC3CC(CC(O)(C3)C1)C2	CHEMBL3343835	6440	2.653	71.33	2	5	5	2	5	6	0.6000	1.8613	39.1877	22.0346	4.5169	3.4337	-1.66	4.8401	5.6664	2.7039	1,892.6	4	2	50	372.49	101.21	0.26802	-0.38978	0.38978	0
38	COC(=O)C12CC3CC(CC(NC(=O)CCn4sc5ccccc5c4=O)(C3)C1)C2	CHEMBL3343836	5080	3.081	77.4	1	6	6	1	6	7	0.5909	1.9115	43.2651	24.1018	4.9502	3.7028	-2.15	5.5514	6.6894	3.1019	2,094.3	4	2	55	414.53	110.71	0.31140	-0.46859	0.46859	0
39	O=C(CCn1sc2cccc(F)c2c1=O)NC12CC3CC(CC(C3)C1)C2	CHEMBL3343837	4010	3.677	51.1	1	4	4	1	4	6	0.6000	1.8424	38.4806	21.4740	4.5055	3.4033	-1.69	5.0172	5.9093	2.6953	1,806.1	4	2	49	374.48	99.71	0.27101	-0.35058	0.35058	0
40	CC12CC3CC(C)(C1)CC(NC(=O)CCn1sc4cccc(F)c4c1=O)(C3)C2	CHEMBL3343838	4070	4.457	51.1	1	4	4	1	6	6	0.6364	1.9705	43.4806	23.9740	4.8805	3.8654	-1.69	5.1315	5.9095	2.9155	2,059.3	4	2	55	402.54	108.94	0.27101	-0.35056	0.35056	0
41	CC12CC3(C)CC(O)(C1)CC(NC(=O)CCn1sc4cccc(F)c4c1=O)(C2)C3	CHEMBL3343839	3960	3.572	71.33	2	5	5	2	7	7	0.6364	1.9930	44.1877	24.5346	5.0336	4.0924	-1.73	5.5426	5.9116	3.1337	2,081.1	4	2	56	418.53	110.40	0.27101	-0.38976	0.38976	0
42	O=C(CCn1sc2cccc(F)c2c1=O)NC12CC3CC(CC(O)(C3)C1)C2	CHEMBL3343840	6260	2.792	71.33	2	5	5	2	5	7	0.6000	1.8613	39.1877	22.0346	4.6586	3.5792	-1.73	5.4480	5.8815	2.9140	1,898.6	4	2	50	390.48	101.17	0.27101	-0.38978	0.38978	0
43	COC(=O)C12CC3CC(CC(NC(=O)CCn4sc5cccc(F)c5c4=O)(C3)C1)C2	CHEMBL3343841	5060	3.220	77.4	1	6	6	1	6	8	0.5909	1.9115	43.2651	24.1018	5.0919	3.8484	-2.22	6.1796	6.9023	3.0724	2,100.4	4	2	55	432.52	110.66	0.31140	-0.46859	0.46859	0
44	O=C(Cn1sc2ccccc2c1=O)NNC(=O)C12CC3CC(CC(C3)C1)C2	CHEMBL3343842	3800	2.427	80.2	2	6	5	2	3	7	0.5500	1.7403	39.1353	22.0453	4.5996	3.3827	-2.15	5.2578	6.1906	2.8826	1,859.0	4	2	50	385.49	102.98	0.26850	-0.27262	0.27262	0
45	O=C(CCn1sc2cccc(F)c2c1=O)NNC(=O)C12CC3CC(CC(C3)C1)C2	CHEMBL3343843	3390	2.956	80.2	2	6	5	2	4	8	0.5714	1.7099	41.6353	23.2953	4.8085	3.5102	-2.22	5.9311	6.9341	3.2690	1,967.7	4	2	53	417.51	107.55	0.27101	-0.27320	0.27320	0
46	O=C(O)CCn1sc2ccccc2c1=O	CHEMBL3343844	12780	1.538	59.3	1	4	5	1	3	5	0.2000	2.8733	18.6104	10.8900	2.4219	1.6987	-1.62	3.7515	3.8601	1.9168	903.3	0	2	24	223.25	58.34	0.30470	-0.48118	0.48118	0
47	O=C(Nc1ccccc1)C(=O)c1c[nH]c2ccccc12	CHEMBL356828	174000	2.989	61.96	2	4	2	2	3	4	0.0000	2.2413	24.3923	14.7496	2.3187	1.4612	-2.88	4.5936	5.0106	2.1878	1,320.7	0	3	32	264.28	77.70	0.29635	-0.36042	0.36042	0
48	CC1=CC[C@H]2C(C)(C)CCC[C@]2(C)[C@H]1C[C@@H](OS(=O)(=O)O)[C@H](C)CCC/C(C)=C/Cc1cc(O)ccc1O	CHEMBL387584	36000	7.770	104.06	3	6	6	3	20	7	0.6774	3.1743	69.6019	37.0726	4.6519	3.0358	-1.83	6.0253	12.1357	7.6354	3,012.5	2	1	86	548.79	152.38	0.39713	-0.50795	0.50795	5
49	COC(=O)c1cc(NC(=O)/C=C/c2ccco2)ccc1N1CCOCC1	CHEMBL402763	58000	2.555	81.01	1	7	6	1	6	7	0.2632	2.4099	35.8589	20.5469	2.5934	1.5951	-3.06	5.4676	8.3515	4.3123	1,620.7	1	2	46	356.38	97.19	0.33955	-0.46536	0.46536	0
50	O=C(c1ccc(O)c(Br)c1)c1nccc2c1[nH]c1ccc(Br)cc12	CHEMBL403175	163200	5.178	65.98	2	4	3	2	3	6	0.0000	2.2069	25.3839	15.8601	4.1777	2.7703	-2.18	7.8012	5.7180	2.4236	1,559.0	0	4	34	446.10	100.54	0.29315	-0.50678	0.50678	0
51	N=C(N)N/N=C/c1ccc(/C=N/NC(=N)N)cc1	CHEMBL403278	275000	-0.679	148.52	8	8	4	6	4	8	0.0000	3.5872	24.9113	14.7919	1.2275	0.6637	-2.90	3.5451	6.6328	5.2575	868.7	0	1	32	246.28	71.73	0.20607	-0.36870	0.36870	0
52	O=C(/C=C/c1cccs1)Nc1ccc(N2CCOCC2)c(CO)c1	CHEMBL403953	73000	2.729	61.8	2	5	5	2	6	6	0.2778	2.3957	34.2816	19.7238	3.0110	1.8785	-2.15	4.9400	8.0986	4.2267	1,529.1	1	2	44	344.44	97.38	0.24791	-0.39160	0.39160	0
53	Nc1nccc(-c2ccc(NC(=O)Nc3ccc(Cl)cc3)cc2)n1	CHEMBL404273	400000	4.023	92.93	4	6	4	3	4	7	0.0000	2.1838	28.9612	17.5373	2.5758	1.5398	-3.12	6.0671	6.9724	3.9929	1,430.6	0	3	38	339.79	95.97	0.32318	-0.36777	0.36777	0
54	CN(C)CCC(=O)c1cccs1	CHEMBL407492	47000	1.883	20.31	0	2	3	0	6	3	0.4444	3.5161	20.1712	10.8639	1.5633	0.9008	-0.67	2.0424	4.3790	2.7548	658.3	0	1	25	183.28	51.82	0.17356	-0.30895	0.30895	0
55	O=C1C[C@H]2O[C@H](CCc3ccccc3)C3=C(C(=O)C=CC3=O)[C@H]2O1	CHEMBL4125701	7874	1.707	69.67	0	5	5	0	3	5	0.3158	2.1448	30.9198	17.8971	3.0695	2.1222	-2.53	5.4929	5.8342	2.5072	1,484.9	3	1	40	324.33	84.10	0.30880	-0.45442	0.45442	3
56	[O-][n+]1ccc2c([nH]c3ccccc32)c1C1=C[C@@]2(O)CC/C=C\CCCCN3CC[C@@H]1[C@]1(CC/C=C\CCCCN[C@@H]21)C3	CHEMBL4126285	81000	6.390	78.23	3	6	4	3	2	6	0.5278	2.1758	69.3315	38.6523	6.0165	4.3949	-2.93	6.8274	11.6298	4.9139	3,652.1	4	3	88	566.79	170.91	0.24363	-0.61821	0.61821	4
57	CC(C)=CC[C@H](O)c1cc(O)c2c(c1O)C(=O)C=CC2=O	CHEMBL4127840	1341.6	2.423	94.83	3	5	5	3	8	5	0.2500	3.1608	29.0495	16.6602	2.4415	1.5983	-2.40	4.5461	5.5354	2.7313	1,211.2	1	1	37	288.30	76.58	0.29315	-0.50714	0.50714	1
58	O=C1C[C@H]2O[C@@H](CCc3ccccc3)C3=C(C(=O)C=CC3=O)[C@H]2O1	CHEMBL4129079	31144.8	1.707	69.67	0	5	5	0	3	5	0.3158	2.1448	30.9198	17.8971	3.0695	2.1222	-2.53	5.4929	5.8342	2.5072	1,484.9	3	1	40	324.33	84.10	0.30880	-0.45442	0.45442	3
59	O=C(O)/C=C/C(=O)Nc1ccc(NC(=O)c2ccccc2O)cc1	CHEMBL438159	125000	2.224	115.73	4	7	5	4	6	7	0.0000	2.7060	29.3839	17.5576	2.1638	1.2542	-3.61	6.1208	7.5918	4.7024	1,369.3	0	2	38	326.31	87.91	0.32800	-0.50712	0.50712	0
60	O=C1C(NCCc2ccc(O)cc2)=CC2=NCCc3c[nH]c1c32	CHEMBL453817	148500	1.978	77.48	3	5	4	3	5	5	0.2222	1.9667	30.6518	18.1060	2.9693	1.9765	-2.82	4.5983	5.4262	2.4387	1,528.3	2	2	40	307.35	88.13	0.29309	-0.50797	0.50797	0
61	O=C1C=C2S[C@H]3C[C@]2(C=C1Br)C1=C(N3)C(=O)c2[nH]cc3c2C1=NCC3	CHEMBL459120	131700	2.608	74.32	2	5	5	2	0	7	0.2778	1.8762	27.5745	16.8358	5.9587	4.8288	-1.86	7.0399	4.4525	1.5906	1,575.2	5	1	37	414.28	98.92	0.22561	-0.36938	0.36938	2
62	O=C(O)C1=NCCc2c1[nH]c1ccc(O)cc21	CHEMBL461889	290000	1.303	85.68	3	5	4	3	2	5	0.1667	2.6290	20.4722	12.4179	2.2464	1.5614	-2.30	3.8702	3.3455	1.3924	1,028.8	1	2	27	230.22	62.71	0.35574	-0.50794	0.50794	0
63	C=C1CC[C@H]2C(C)(C)CCC[C@]2(C)[C@H]1C[C@@H](OS(=O)(=O)O)[C@H](C)CCC/C(C)=C/Cc1cc(O)ccc1O	CHEMBL491665	98000	7.770	104.06	3	6	6	3	19	7	0.6774	3.1687	69.6019	37.1113	4.6519	3.0358	-1.83	6.0253	12.1357	7.6354	3,014.0	2	1	86	548.79	152.38	0.39713	-0.50795	0.50795	5
64	C=CS(=O)(=O)[C@H]1C[C@@H](C(=O)OC)N[C@H]1c1ccccc1	CHEMBL492502	850000	1.190	72.47	1	5	5	1	5	6	0.3571	3.2749	29.4806	16.3120	3.1982	2.0209	-1.66	4.1757	5.7644	2.7577	1,278.8	1	1	37	295.36	75.64	0.32242	-0.46785	0.46785	3
65	C=CS(=O)(=O)[C@H]1C[C@]2(C(=O)OC)CCC(=O)N2[C@H]1c1ccc(OC)c(OC)c1	CHEMBL493119	2680000	1.610	99.21	0	8	7	0	9	9	0.4737	2.8952	40.4722	22.3029	4.7015	3.2992	-2.55	5.9775	7.1217	2.8453	1,830.7	2	1	51	409.46	100.64	0.33137	-0.49287	0.49287	3
66	C=CS(=O)(=O)[C@H]1C[C@]2(C(=O)OC)CCC(=O)N2[C@H]1c1cccnc1	CHEMBL493120	2470000	0.988	93.64	0	7	6	0	5	8	0.4375	2.8284	33.1877	18.5065	4.2186	3.0019	-2.22	5.3878	5.6961	2.2421	1,555.2	2	1	42	350.40	85.33	0.33137	-0.46727	0.46727	3
67	C=CS(=O)(=O)[C@H]1C[C@@H](C(=O)OC)N[C@H]1c1cccc(F)c1	CHEMBL493322	1040000	1.329	72.47	1	5	5	1	5	7	0.3571	3.2749	29.4806	16.3120	3.2926	2.0918	-1.73	4.8895	5.9470	3.1361	1,284.3	1	1	37	313.35	75.60	0.32242	-0.46785	0.46785	3
68	C=CS(=O)(=O)[C@H]1C[C@@](CCC(=O)OC)(C(=O)OC)N[C@H]1c1cccnc1	CHEMBL493323	1860000	0.908	111.66	1	8	8	1	9	9	0.4706	3.5233	38.3948	21.0123	3.8238	2.4613	-2.26	5.6193	7.9622	3.9365	1,671.5	1	1	48	382.44	93.63	0.32564	-0.46899	0.46899	3
69	C=CS(=O)(=O)[C@H]1C[C@]2(C(=O)OC)CCC(=O)N2[C@H]1c1ccccc1	CHEMBL493522	2200000	1.593	80.75	0	6	5	0	5	7	0.4118	2.8623	34.0580	18.9340	4.2516	3.0279	-2.15	5.1732	5.7345	2.2612	1,571.8	2	1	43	349.41	87.53	0.33137	-0.46727	0.46727	3
70	CC[C@H](CC[C@@H](C)[C@H]1CC[C@H]2[C@@H]3CC=C4C[C@@H](O[C@@H]5O[C@H](CO)[C@@H](O)[C@H](O)[C@H]5O)CC[C@]4(C)[C@H]3CC[C@@]21C)C(C)C	CHEMBL506678	31720	5.849	99.38	4	6	6	4	19	6	0.9429	2.3093	81.8973	43.1836	5.8259	3.8077	-0.50	5.7865	12.4778	5.7252	3,319.7	5	0	101	576.86	160.85	0.21085	-0.39357	0.39357	14
71	O=C1C(Br)=CC2(C=C1Br)CCNC1=C2C2=NCCc3c[nH]c(c32)C1=O	CHEMBL509849	164800	2.930	74.32	2	5	4	2	0	7	0.2778	2.0956	28.8674	17.1513	5.1515	4.2489	-1.73	7.1166	5.1409	1.9632	1,524.2	4	1	38	463.13	101.34	0.22557	-0.38144	0.38144	0
72	O=C1C(NC2Cc3cc(Br)c(O)cc3S2)=CC2=NCCc3c[nH]c1c32	CHEMBL509890	174700	3.172	77.48	3	5	5	3	3	7	0.2222	1.7483	29.3589	17.7905	5.0063	3.5916	-1.99	6.6279	5.5051	2.3676	1,587.6	3	2	39	416.30	100.61	0.29316	-0.50673	0.50673	0
73	C=CS(=O)(=O)[C@H]1C[C@@H](C(=O)OC)N[C@H]1c1ccccc1F	CHEMBL522839	1320000	1.329	72.47	1	5	5	1	5	7	0.3571	3.2749	29.4806	16.3120	3.3399	2.1129	-1.73	4.8895	5.9470	2.9823	1,284.3	1	1	37	313.35	75.60	0.32242	-0.46785	0.46785	3
74	Cc1[nH]c2ccccc2c1C(=O)C(=O)Nc1ccccc1	CHEMBL567787	61000	3.298	61.96	2	4	2	2	4	4	0.0588	2.3549	26.8923	15.9609	2.4996	1.6364	-2.88	4.5619	5.2463	2.4316	1,413.0	0	3	35	278.31	82.44	0.29636	-0.35799	0.35799	0
75	O=C(O)C(=O)c1c[nH]c2ccccc12	CHEMBL57285	69000	1.435	70.16	2	4	3	2	2	4	0.0000	3.0095	16.0580	9.7342	1.6097	1.0047	-2.10	3.5702	2.9907	1.1690	798.3	0	2	21	189.17	50.27	0.37682	-0.47523	0.47523	0
76	COC(=O)/C(=C/c1ccc(OC)cc1)c1ccc(OC)cc1	CHEMBL78486	231086	3.417	44.76	0	4	4	0	8	4	0.1667	3.0818	31.2816	17.8922	2.2051	1.2832	-2.75	4.3822	7.3132	3.6659	1,327.6	0	2	40	298.34	85.88	0.33798	-0.49677	0.49677	0
77	COc1ccc(/C=C(/C#N)c2ccc(OC)cc2)cc1	CHEMBL78525	187403	3.768	42.25	0	3	3	0	6	3	0.1176	2.9069	27.2042	15.8351	2.0201	1.1630	-2.73	4.1301	6.4406	3.1800	1,212.7	0	2	35	265.31	79.47	0.11840	-0.49677	0.49677	0
78	COC(=O)/C(=C\c1ccc(OC)cc1)c1ccc(OC)cc1	CHEMBL78527	908928	3.417	44.76	0	4	4	0	8	4	0.1667	3.0818	31.2816	17.8922	2.2051	1.2832	-2.75	4.3822	7.3132	3.6659	1,327.6	0	2	40	298.34	85.88	0.33798	-0.49677	0.49677	0
79	COc1ccc(/C=C(/C(N)=O)c2ccc(OC)cc2)cc1	CHEMBL78775	476034	2.730	61.55	2	4	3	1	7	4	0.1176	3.0598	29.6518	17.1185	2.1221	1.2395	-2.75	4.1326	6.6105	3.6287	1,271.0	0	2	38	283.33	83.05	0.24883	-0.49677	0.49677	0
80	COc1ccc(/C(C#N)=C/c2cc(OC)ccc2OC)cc1	CHEMBL81228	9200	3.777	51.48	0	4	4	0	8	4	0.1667	3.0829	30.4113	17.5196	2.2752	1.3416	-2.93	4.5313	7.1854	3.3882	1,353.4	0	2	39	295.34	86.02	0.12589	-0.49677	0.49677	0
81	COc1ccc(/C(C#N)=C/c2cccc(OC)c2)cc1	CHEMBL81431	17376	3.768	42.25	0	3	3	0	6	3	0.1176	2.9559	27.2042	15.8351	2.0201	1.1885	-2.73	4.1301	6.4406	3.1800	1,241.9	0	2	35	265.31	79.47	0.11896	-0.49677	0.49677	0
82	COc1ccc(/C(C#N)=C/c2ccc(OC)c(OC)c2)cc1	CHEMBL81446	22957	3.777	51.48	0	4	4	0	8	4	0.1667	3.0142	30.4113	17.5196	2.2658	1.3322	-2.93	4.5313	7.1854	3.3882	1,353.4	0	2	39	295.34	86.02	0.16081	-0.49677	0.49677	0
83	COc1ccc(/C(C#N)=C/c2ccccc2OC)cc1	CHEMBL81627	36222	3.768	42.25	0	3	3	0	6	3	0.1176	3.0096	27.2042	15.8351	2.0711	1.2140	-2.73	4.1301	6.4406	2.9860	1,241.9	0	2	35	265.31	79.47	0.12562	-0.49677	0.49677	0
84	COc1ccc(/C=C(\C#N)c2ccc(OC)cc2)cc1	CHEMBL82022	27892	3.768	42.25	0	3	3	0	6	3	0.1176	2.9069	27.2042	15.8351	2.0201	1.1630	-2.73	4.1301	6.4406	3.1800	1,212.7	0	2	35	265.31	79.47	0.11840	-0.49677	0.49677	0
85	COc1ccc(/C(C#N)=C/c2cc(OC)cc(OC)c2)cc1	CHEMBL82091	25463	3.777	51.48	0	4	4	0	8	4	0.1667	3.0470	30.4113	17.5196	2.2242	1.3369	-2.93	4.5313	7.1854	3.5842	1,310.2	0	2	39	295.34	86.02	0.12265	-0.49677	0.49677	0
86	CC(C)=CC[C@@H](O)C1=CC(=O)c2c(O)ccc(O)c2C1=O	CHEMBL9470	1224.7	2.120	94.83	3	5	5	3	8	5	0.2500	3.0336	29.0495	16.6602	2.4415	1.5983	-2.40	4.5461	5.5354	2.7313	1,211.2	1	1	37	288.30	76.57	0.29313	-0.50715	0.50715	1
