# Supplementary material for: Selection of Promising Novel Fragment Sized S. aureus SrtA Noncovalent Inhibitors Based on QSAR and Docking Modeling Studies
Source: Molecules. 2021 Dec 19;26(24):7677. doi: 10.3390/molecules26247677 (PMC8709105; doi:10.3390/molecules26247677)
Supplement: Supplementary file 1 [file molecules-26-07677-s001.zip › Supporting_info/Table_S1_classification_active_list_desc.tsv]

Num	SMILE	CHEMBL_ID	Act	Units	MolLogP	TPSA	NHOHCount	NOCount	NumHAcceptors	NumHDonors	NumRotatableBonds	NumHeteroatoms	FractionCSP3	BalabanJ	Chi0	Chi1	Chi3v	Chi4v	HallKierAlpha	Kappa1	Kappa2	Kappa3	BertzCT	NumAliphaticRings	NumAromaticRings	NumAtoms	MolWt	MolMR	MaxPartialCharge	MinPartialCharge	MaxAbsPartialCharge	NumChiralCenters
1	O=C1C=C[C@]2(C=C1Br)CCNC1=C2C2=NCCc3c[nH]c(c32)C1=O	CHEMBL1086885	186100	nM	2.2077	74.32	2	5	4	2	0	6	0.2778	2.0956	28.8674	17.1513	4.4601	3.2758	-2.21	5.94865	4.66231	1.66450	1,521.0	4	1	38	384.23	93.47	0.22557	-0.38144	0.38144	1
2	O=C1C=C[C@@]23C[C@@H](NC4=C2C2=NCCc5c[nH]c(c52)C4=O)SC3=C1	CHEMBL1086886	159900	nM	1.8857	74.32	2	5	5	2	0	6	0.2778	1.8762	27.5745	16.8358	5.2673	4.3378	-2.34	5.87778	4.00369	1.33307	1,570.1	5	1	37	335.39	91.05	0.22561	-0.36938	0.36938	2
3	O=C1C2=C3C4=[N+](CCc5c[nH]c1c54)C1[C@H](O)CC(=O)[C@@]3(C[C@@H](O)N2)[C@H]1O	CHEMBL1086901	6500	nM	-1.8023	125.66	5	8	6	5	3	8	0.5000	2.0783	33.5495	19.8395	4.8680	3.8470	-2.29	5.60462	4.33161	1.36114	1,707.6	5	1	44	356.36	86.71	0.22600	-0.38563	0.38563	4
4	O=C1C=CC2(C=C1)CCNC1=C2C2=NCCc3c[nH]c(c32)C1=O	CHEMBL1087525	127400	nM	1.4851	74.32	2	5	4	2	0	5	0.2778	2.0956	28.8674	17.1513	3.7687	2.7848	-2.69	4.90082	4.18941	1.53927	1,515.7	4	1	38	305.34	85.60	0.22557	-0.38144	0.38144	0
5	O=C1C2=C3C4=[N+](CCc5c[nH]c1c54)C1[C@H](O)C=C4S[C@@H](C[C@@]43[C@H]1O)N2	CHEMBL1087538	192200	nM	-0.1231	88.36	4	6	5	4	2	7	0.4444	1.8909	30.6269	18.6239	6.0658	5.1711	-1.83	5.58158	3.79469	1.18698	1,688.3	6	1	41	354.41	90.54	0.22595	-0.38475	0.38475	4
6	O=C1C2=C3C4=[N+](CCc5c[nH]c1c54)C1C[C@@]34C[C@@H](N2)SC4=C[C@H]1O	CHEMBL1087539	75700	nM	0.9061	68.13	3	5	4	3	1	6	0.4444	1.8806	29.9198	18.0633	5.8160	4.9146	-1.79	5.11198	3.57739	1.10350	1,663.5	6	1	40	338.41	89.15	0.22595	-0.38204	0.38204	3
7	CO[C@H]1C2C(=O)C=C3S[C@H]4C[C@]31C1=C(N4)C(=O)c3[nH]cc4c3C1=[N+]2CC4	CHEMBL1088179	146300	nM	0.7392	74.2	2	6	5	2	2	7	0.4211	1.8602	31.4971	18.8704	6.1678	5.2960	-2.12	5.93881	4.06959	1.20754	1,759.8	6	1	42	366.42	94.33	0.24186	-0.37267	0.37267	3
8	O=C1C2=C3C4=[N+](CCc5c[nH]c1c54)C1C(=O)C=C4S[C@@H](C[C@@]43[C@H]1O)N2	CHEMBL1088180	129700	nM	0.0851	85.2	3	6	5	3	1	7	0.3889	1.8753	28.9971	17.7240	6.0658	5.1711	-2.12	5.95719	3.68480	1.14562	1,664.7	6	1	39	352.40	89.54	0.24160	-0.38432	0.38432	3
9	COc1cc(/C=C/C(=O)/C=C(O)/C=C/c2ccc(O)c(OC)c2)ccc1O	CHEMBL116438	13.8	ug.mL-1	3.8526	96.22	3	6	6	3	12	6	0.0952	2.8654	36.5052	21.4645	2.5248	1.4280	-3.67	5.91966	9.14534	5.67423	1,689.8	0	2	47	368.39	103.10	0.29329	-0.50782	0.50782	0
10	COc1ccc2cc3[n+](cc2c1OC)CCc1cc2c(cc1-3)OCO2	CHEMBL12089	40.6	ug.mL-1	3.0963	40.8	0	5	4	0	4	5	0.2500	2.0524	32.5660	19.3387	3.6293	2.5321	-2.95	5.03525	5.27565	2.04961	1,746.1	2	3	43	336.37	92.51	0.23080	-0.49284	0.49284	0
11	Cc1[nH]c2ccccc2c1C(=O)C(=O)O	CHEMBL1288785	133000	nM	1.7436	70.16	2	4	3	2	3	4	0.0909	3.1421	18.5580	10.9455	1.7906	1.1799	-2.10	3.48347	3.23674	1.39644	883.7	0	2	24	203.20	55.00	0.37683	-0.47523	0.47523	0
12	Oc1ccc2[nH]c3c(c2c1)CCNC3c1ccccc1	CHEMBL1288870	106000	nM	3.1086	48.05	3	3	2	3	2	3	0.1765	2.3683	27.4447	16.4156	2.7899	1.9618	-2.26	3.68287	4.38892	1.70847	1,436.8	1	3	36	264.33	79.96	0.29309	-0.50794	0.50794	0
13	c1ccc(C2=NCCc3c2[nH]c2ccccc32)cc1	CHEMBL1288871	24	ug.mL-1	3.5614	28.15	1	2	1	1	1	2	0.1176	2.2979	24.9447	15.0740	2.6878	1.8852	-2.35	3.60141	4.09204	1.60303	1,389.0	1	3	33	246.31	78.95	0.16661	-0.35301	0.35301	0
14	COc1ccc2[nH]c3c(c2c1)CCNC3c1ccccc1	CHEMBL1289751	115000	nM	3.4116	37.05	2	3	2	2	3	3	0.2222	2.3320	29.9447	17.5620	2.8920	2.0128	-2.26	3.73440	4.93459	2.01180	1,529.8	1	3	39	278.36	84.84	0.16628	-0.49674	0.49674	0
15	COc1ccc2[nH]c3c(c2c1)CCN=C3c1ccccc1	CHEMBL1289859	25000	nM	3.5700	37.38	1	3	2	1	3	3	0.1667	2.2589	28.1518	16.7584	2.8920	2.0128	-2.55	4.00575	4.77404	1.93055	1,504.9	1	3	37	276.34	85.50	0.16661	-0.49674	0.49674	0
16	O=C(Cn1sc2ccccc2c1=O)NC12CC3CC(CC(C3)C1)C2	CHEMBL1471698	6110	nM	3.1480	51.1	1	4	4	1	3	5	0.5789	1.8847	35.9806	20.2240	4.2966	3.2755	-1.62	4.37063	5.18603	2.32483	1,698.8	4	2	46	342.46	95.13	0.26850	-0.34905	0.34905	0
17	CS(=O)(=NC=C(C#N)C(=O)c1ccco1)c1ccc(Oc2ccc([N+](=O)[O-])cn2)cc1	CHEMBL1627211	150000	nM	4.1222	148.69	0	10	9	0	8	11	0.0500	2.3235	34.5052	20.6149	4.1054	2.3557	-4.30	9.67212	9.01685	5.19767	1,980.8	0	3	45	438.42	108.90	0.28735	-0.46084	0.46084	0
18	C=CS(=O)(=O)c1ccccc1	CHEMBL165058	736000	nM	1.6038	34.14	0	2	2	0	2	3	0.0000	3.8690	15.1188	8.5295	1.8905	0.8968	-1.09	2.45266	2.88122	1.68071	645.5	0	1	19	168.22	43.82	0.19873	-0.21915	0.21915	0
19	CC1=CC[C@H]2C(C)(C)CCC[C@]2(C)[C@H]1C[C@@H](OS(=O)(=O)O)[C@H](C)CCC/C(C)=C\Cc1cc(O)ccc1O	CHEMBL1818096	100000	nM	7.7699	104.06	3	6	6	3	20	7	0.6774	3.1743	69.6019	37.0726	4.6519	3.0358	-1.83	6.02533	12.13568	7.63542	3,012.5	2	1	86	548.79	152.38	0.39713	-0.50795	0.50795	5
20	O=C1N[C@H](c2c[nH]c3cc(Br)ccc23)CN=C1c1c[nH]c2cc(Br)ccc12	CHEMBL197988	86.34	ug.mL-1	4.8344	73.04	3	5	2	3	2	7	0.1000	1.8829	30.8315	18.8387	4.5395	3.1408	-2.38	7.56173	6.35176	2.81556	1,918.4	1	4	41	486.17	114.29	0.27018	-0.36078	0.36078	1
21	O=C(c1ncc(-c2c[nH]c3cc(Br)ccc23)[nH]1)c1c[nH]c2ccccc12	CHEMBL198814	19.44	ug.mL-1	5.0328	77.33	3	5	2	3	3	6	0.0000	1.8291	28.9862	18.1434	4.0378	2.7546	-3.12	6.88716	5.70803	2.30144	1,940.9	0	5	39	405.26	105.31	0.22989	-0.36045	0.36045	0
22	O=C(c1cc(Br)c(O)c(Br)c1)c1nccc2c1[nH]c1ccccc12	CHEMBL2048339	146400	nM	5.1777	65.98	2	4	3	2	3	6	0.0000	2.2069	25.3839	15.8601	4.3781	3.2524	-2.18	7.80115	5.71801	2.33596	1,559.0	0	4	34	446.10	100.54	0.29322	-0.50558	0.50558	0
23	O=C(CCNc1ccccc1)c1cccc([N+](=O)[O-])c1	CHEMBL233347	66	%	3.2797	72.24	1	5	4	1	6	5	0.1333	2.7670	26.6603	15.3329	1.8454	1.0351	-2.69	4.41094	6.46896	3.64941	1,203.0	0	2	34	270.29	76.98	0.26965	-0.38459	0.38459	0
24	O=C(CCN1CCOCC1)c1ccc(Cl)cc1	CHEMBL234180	84.4	%	2.2450	29.54	0	3	3	0	4	4	0.4615	2.8065	26.3259	14.4092	1.7087	0.9207	-0.90	3.35061	6.14654	3.80398	953.6	1	1	33	253.73	67.66	0.16365	-0.37879	0.37879	0
25	COc1cc2ccnc3cc[nH]c(c1OC)c23	CHEMBL234658	23.5	ug.mL-1	2.6482	43.38	1	4	4	1	4	4	0.1538	2.5803	22.0495	13.1375	2.2782	1.5927	-2.23	3.38352	3.65985	1.33719	1,059.1	1	2	29	228.25	67.50	0.18454	-0.49276	0.49276	0
26	COC1=Cc2ccnc3ccnc(c23)C1=O	CHEMBL235395	20.1	ug.mL-1	1.8134	52.08	0	4	4	0	2	4	0.0833	2.4789	17.9722	11.0256	2.1761	1.4980	-2.23	3.97427	3.13102	1.06701	950.7	1	2	24	212.21	58.85	0.24604	-0.49255	0.49255	0
27	N#Cc1c(SCC(=O)c2ccc([N+](=O)[O-])cc2)nsc1SCC(=O)c1ccc([N+](=O)[O-])cc1	CHEMBL255334	97300	nM	4.7812	157.1	0	10	11	0	10	13	0.1000	2.0008	34.5052	20.6157	5.9471	4.1449	-3.60	12.58939	10.81567	6.00762	1,697.7	0	3	45	500.54	123.13	0.26897	-0.29324	0.29324	0
28	O=C(/C=C/c1cccs1)Nc1ccc(N2CCOCC2)c(C(=O)O)c1	CHEMBL255551	75000	nM	2.9348	78.87	2	6	6	2	5	7	0.2222	2.3518	33.3589	19.4005	3.1130	1.9524	-2.64	5.68542	7.95618	4.46170	1,530.4	1	2	43	358.42	98.42	0.33738	-0.47758	0.47758	0
29	COC(=O)c1cc(NC(=O)/C=C/c2cccs2)ccc1N1CCOCC1	CHEMBL255953	71000	nM	3.0232	67.87	1	6	6	1	6	7	0.2632	2.4099	35.8589	20.5469	3.2057	2.0034	-2.64	5.67637	8.64108	4.49960	1,624.3	1	2	46	372.45	102.80	0.33955	-0.46536	0.46536	0
30	Cc1ccc(S(=O)(=O)NC(=O)Nc2ccc(NC(=O)c3ccccc3O)cc2)cc1	CHEMBL257005	226000	nM	3.4633	124.6	4	8	5	4	7	9	0.0476	2.1474	37.9862	22.2963	4.0612	2.4124	-3.85	7.44019	8.66229	5.14609	1,983.6	0	3	49	425.47	113.02	0.33264	-0.50712	0.50712	0
31	O=C(/C=C/c1ccco1)Nc1ccc(N2CCOCC2)c(CO)c1	CHEMBL257445	111000	nM	2.2604	74.94	2	6	5	2	6	6	0.2778	2.3957	34.2816	19.7238	2.3986	1.4703	-2.57	4.74219	7.80774	4.03753	1,525.9	1	2	44	328.37	91.77	0.24800	-0.46501	0.46501	0
32	CC1CCCN(CCC(=O)c2ccc(Br)cc2)C1	CHEMBL258773	56.9	%	3.7538	20.31	0	2	2	0	5	3	0.5333	2.9765	30.6188	16.4521	2.0781	1.1482	-0.67	3.14553	6.48315	3.92231	1,144.9	1	1	38	310.24	77.93	0.16365	-0.30262	0.30262	0
33	Cc1ccc(C(=O)CCN2CCOCC2)cc1	CHEMBL258985	56.9	%	1.9000	29.54	0	3	3	0	5	3	0.5000	2.8350	28.8259	15.6206	1.5503	0.8415	-1.19	2.70417	5.93788	3.64819	1,035.6	1	1	36	233.31	67.39	0.16365	-0.37879	0.37879	0
34	O=C(CCN1CCOCC1)c1ccc(F)cc1	CHEMBL260814	47.2	%	1.7307	29.54	0	3	3	0	4	4	0.4615	2.8065	26.3259	14.4092	1.5197	0.8262	-1.26	3.19038	5.88778	3.61093	953.6	1	1	33	237.27	62.61	0.16365	-0.37879	0.37879	0
35	CN(C)CCC(=O)c1cccc([N+](=O)[O-])c1	CHEMBL260815	54.3	%	1.7292	63.45	0	5	4	0	7	5	0.3636	3.8522	24.1962	13.1128	1.3027	0.7078	-1.75	3.13480	5.36570	3.43339	876.8	0	1	30	222.24	60.60	0.26965	-0.30895	0.30895	0
36	CN(C)CCC(=O)c1ccc(S(C)(=O)=O)cc1	CHEMBL261561	69.8	%	1.2245	54.45	0	4	4	0	8	5	0.4167	3.9511	27.6188	14.6635	2.1207	1.0889	-1.20	3.21686	5.42188	4.28083	1,055.7	0	1	34	255.34	67.05	0.17502	-0.30895	0.30895	0
37	CN(C)CCC(=O)c1ccc(Cl)c(Cl)c1	CHEMBL264166	15000	nM	3.1278	20.31	0	2	2	0	6	4	0.3636	3.7399	22.6188	12.2021	1.8967	0.8870	-0.57	3.45913	5.49633	3.82053	758.1	0	1	28	246.14	63.96	0.16370	-0.30895	0.30895	0
38	O=Cc1cc(NC(=O)/C=C/c2ccco2)ccc1N1CCOCC1	CHEMBL270018	107000	nM	2.5806	71.78	1	6	5	1	5	6	0.2222	2.3206	32.6518	18.8625	2.3986	1.4703	-2.86	5.06635	7.60862	3.90896	1,507.0	1	2	42	326.35	91.23	0.24800	-0.46501	0.46501	0
39	NC(=O)c1cc(NC(=O)/C=C/c2cccs2)ccc1N1CCOCC1	CHEMBL270234	105000	nM	2.3355	84.66	3	6	5	2	5	7	0.2222	2.3853	34.2292	19.7732	3.1228	1.9594	-2.64	5.42620	7.95618	4.46170	1,563.2	1	2	44	357.44	99.97	0.25038	-0.37778	0.37778	0
40	O=Cc1cc(NC(=O)/C=C/c2cccs2)ccc1N1CCOCC1	CHEMBL270235	77000	nM	3.0491	58.64	1	5	5	1	5	6	0.2222	2.3206	32.6518	18.8625	3.0110	1.8785	-2.44	5.27648	7.89745	4.09571	1,510.2	1	2	42	342.42	96.84	0.24791	-0.37778	0.37778	0
41	O=C(/C=C/c1ccco1)Nc1ccc(N2CCOCC2)c(C(=O)O)c1	CHEMBL271487	181000	nM	2.4663	92.01	2	7	6	2	5	7	0.2222	2.3518	33.3589	19.4005	2.5007	1.5441	-3.06	5.46932	7.67326	4.27051	1,526.8	1	2	43	342.35	92.81	0.33738	-0.47758	0.47758	0
42	O=c1c(O)c(-c2ccc(O)cc2O)oc2cc(O)cc(O)c12	CHEMBL28626	37390	nM	1.9880	131.36	5	7	7	5	6	7	0.0000	2.6189	23.9029	15.1907	2.7341	1.8108	-3.35	6.18454	4.58994	1.95687	1,293.0	0	3	32	302.24	76.24	0.29343	-0.50782	0.50782	0
43	COc1cc2ccnc3ccn(C)c(c1O)c23	CHEMBL301307	3.7	ug.mL-1	2.3695	45.59	1	4	4	1	4	4	0.1538	2.6346	22.0495	13.2024	2.3438	1.6326	-2.23	3.38352	3.38132	1.26910	1,059.1	1	2	29	228.25	67.40	0.29337	-0.50280	0.50280	0
44	O=C(CCn1sc2ccccc2c1=O)NNC(=O)C12CC3CC(CC(C3)C1)C2	CHEMBL3341779	4220	nM	2.8169	80.2	2	6	5	2	4	7	0.5714	1.7099	41.6353	23.2953	4.6668	3.3646	-2.15	5.30591	6.72395	3.05449	1,961.6	4	2	53	399.52	107.59	0.26802	-0.27320	0.27320	0
45	CC12CC3CC(C)(C1)CC(NC(=O)Cn1sc4ccccc4c1=O)(C3)C2	CHEMBL3343830	4990	nM	3.9282	51.1	1	4	4	1	5	5	0.6190	2.0179	40.9806	22.7240	4.6716	3.7377	-1.62	4.50655	5.21644	2.54666	1,950.3	4	2	52	370.52	104.36	0.26850	-0.34903	0.34903	0
46	CC12CC3(C)CC(O)(C1)CC(NC(=O)Cn1sc4ccccc4c1=O)(C2)C3	CHEMBL3343831	3870	nM	3.0431	71.33	2	5	5	2	6	6	0.6190	2.0411	41.6877	23.2846	4.8247	3.9646	-1.66	4.90196	5.23234	2.76017	1,971.9	4	2	53	386.52	105.82	0.26850	-0.38976	0.38976	0
47	O=C(CCn1sc2ccccc2c1=O)NC12CC3CC(CC(C3)C1)C2	CHEMBL3343832	3810	nM	3.5381	51.1	1	4	4	1	4	5	0.6000	1.8424	38.4806	21.4740	4.3638	3.2578	-1.62	4.43585	5.69578	2.72735	1,800.1	4	2	49	356.49	99.75	0.26802	-0.35058	0.35058	0
48	CC12CC3CC(C)(C1)CC(NC(=O)CCn1sc4ccccc4c1=O)(C3)C2	CHEMBL3343833	4620	nM	4.3183	51.1	1	4	4	1	6	5	0.6364	1.9705	43.4806	23.9740	4.7388	3.7199	-1.62	4.58182	5.69365	2.94613	2,053.0	4	2	55	384.55	108.98	0.26802	-0.35056	0.35056	0
49	CC12CC3(C)CC(O)(C1)CC(NC(=O)CCn1sc4ccccc4c1=O)(C2)C3	CHEMBL3343834	7060	nM	3.4332	71.33	2	5	5	2	7	6	0.6364	1.9930	44.1877	24.5346	4.8919	3.9468	-1.66	4.96931	5.69555	2.92399	2,074.8	4	2	56	400.54	110.44	0.26802	-0.38976	0.38976	0
50	O=C(CCn1sc2ccccc2c1=O)NC12CC3CC(CC(O)(C3)C1)C2	CHEMBL3343835	6440	nM	2.6530	71.33	2	5	5	2	5	6	0.6000	1.8613	39.1877	22.0346	4.5169	3.4337	-1.66	4.84011	5.66636	2.70386	1,892.6	4	2	50	372.49	101.21	0.26802	-0.38978	0.38978	0
51	COC(=O)C12CC3CC(CC(NC(=O)CCn4sc5ccccc5c4=O)(C3)C1)C2	CHEMBL3343836	5080	nM	3.0813	77.4	1	6	6	1	6	7	0.5909	1.9115	43.2651	24.1018	4.9502	3.7028	-2.15	5.55142	6.68935	3.10191	2,094.3	4	2	55	414.53	110.71	0.31140	-0.46859	0.46859	0
52	O=C(CCn1sc2cccc(F)c2c1=O)NC12CC3CC(CC(C3)C1)C2	CHEMBL3343837	4010	nM	3.6772	51.1	1	4	4	1	4	6	0.6000	1.8424	38.4806	21.4740	4.5055	3.4033	-1.69	5.01725	5.90933	2.69528	1,806.1	4	2	49	374.48	99.71	0.27101	-0.35058	0.35058	0
53	CC12CC3CC(C)(C1)CC(NC(=O)CCn1sc4cccc(F)c4c1=O)(C3)C2	CHEMBL3343838	4070	nM	4.4574	51.1	1	4	4	1	6	6	0.6364	1.9705	43.4806	23.9740	4.8805	3.8654	-1.69	5.13150	5.90954	2.91548	2,059.3	4	2	55	402.54	108.94	0.27101	-0.35056	0.35056	0
54	CC12CC3(C)CC(O)(C1)CC(NC(=O)CCn1sc4cccc(F)c4c1=O)(C2)C3	CHEMBL3343839	3960	nM	3.5723	71.33	2	5	5	2	7	7	0.6364	1.9930	44.1877	24.5346	5.0336	4.0924	-1.73	5.54262	5.91160	3.13372	2,081.1	4	2	56	418.53	110.40	0.27101	-0.38976	0.38976	0
55	O=C(CCn1sc2cccc(F)c2c1=O)NC12CC3CC(CC(O)(C3)C1)C2	CHEMBL3343840	6260	nM	2.7921	71.33	2	5	5	2	5	7	0.6000	1.8613	39.1877	22.0346	4.6586	3.5792	-1.73	5.44803	5.88154	2.91403	1,898.6	4	2	50	390.48	101.17	0.27101	-0.38978	0.38978	0
56	COC(=O)C12CC3CC(CC(NC(=O)CCn4sc5cccc(F)c5c4=O)(C3)C1)C2	CHEMBL3343841	5060	nM	3.2204	77.4	1	6	6	1	6	8	0.5909	1.9115	43.2651	24.1018	5.0919	3.8484	-2.22	6.17963	6.90226	3.07241	2,100.4	4	2	55	432.52	110.66	0.31140	-0.46859	0.46859	0
57	O=C(Cn1sc2ccccc2c1=O)NNC(=O)C12CC3CC(CC(C3)C1)C2	CHEMBL3343842	3800	nM	2.4268	80.2	2	6	5	2	3	7	0.5500	1.7403	39.1353	22.0453	4.5996	3.3827	-2.15	5.25782	6.19064	2.88258	1,859.0	4	2	50	385.49	102.98	0.26850	-0.27262	0.27262	0
58	O=C(CCn1sc2cccc(F)c2c1=O)NNC(=O)C12CC3CC(CC(C3)C1)C2	CHEMBL3343843	3390	nM	2.9560	80.2	2	6	5	2	4	8	0.5714	1.7099	41.6353	23.2953	4.8085	3.5102	-2.22	5.93106	6.93415	3.26899	1,967.7	4	2	53	417.51	107.55	0.27101	-0.27320	0.27320	0
59	O=C(O)CCn1sc2ccccc2c1=O	CHEMBL3343844	12780	nM	1.5377	59.3	1	4	5	1	3	5	0.2000	2.8733	18.6104	10.8900	2.4219	1.6987	-1.62	3.75153	3.86008	1.91675	903.3	0	2	24	223.25	58.34	0.30470	-0.48118	0.48118	0
60	O=C(Nc1ccccc1)C(=O)c1c[nH]c2ccccc12	CHEMBL356828	174000	nM	2.9893	61.96	2	4	2	2	3	4	0.0000	2.2413	24.3923	14.7496	2.3187	1.4612	-2.88	4.59362	5.01059	2.18779	1,320.7	0	3	32	264.28	77.70	0.29635	-0.36042	0.36042	0
61	O=C(c1nc(-c2c[nH]c3ccccc23)c[nH]1)c1c[nH]c2ccccc12	CHEMBL372191	15.67	ug.mL-1	4.2703	77.33	3	5	2	3	3	5	0.0000	1.8237	28.9862	18.1434	3.5468	2.3993	-3.60	5.73696	5.20680	2.09624	1,935.7	0	5	39	326.36	97.61	0.22990	-0.36048	0.36048	0
62	O=C1NC[C@@H](c2c[nH]c3cc(Br)ccc23)N=C1c1c[nH]c2cc(Br)ccc12	CHEMBL372767	68.98	ug.mL-1	4.8344	73.04	3	5	2	3	2	7	0.1000	1.9887	30.8315	18.8387	4.5395	3.1459	-2.38	7.56173	6.35176	2.81556	1,918.4	1	4	41	486.17	114.29	0.26974	-0.36077	0.36077	1
63	C=C1CCC[C@@H]2[C@@]1(C)CC[C@H](C)[C@@]2(C)CC1=CC(=O)C=C(NCCS(=O)(=O)O)C1=O	CHEMBL3746453	118.5	ug.mL-1	3.6148	100.54	2	6	6	2	10	7	0.6522	3.0432	50.9033	27.1735	4.1547	2.5993	-1.73	5.25171	8.07701	4.32626	2,210.1	3	0	63	435.59	116.31	0.26610	-0.38066	0.38066	4
64	CC1=CC[C@H]2C(C)(C)CCC[C@]2(C)[C@H]1C[C@@H](OS(=O)(=O)O)[C@H](C)CCC/C(C)=C/Cc1cc(O)ccc1O	CHEMBL387584	36000	nM	7.7699	104.06	3	6	6	3	20	7	0.6774	3.1743	69.6019	37.0726	4.6519	3.0358	-1.83	6.02533	12.13568	7.63542	3,012.5	2	1	86	548.79	152.38	0.39713	-0.50795	0.50795	5
65	CC(C)C[C@@H]1NC(=O)[C@H](CCC(N)=O)NC(=O)[C@@H]2CCCN2C(=O)[C@@H](NC(=O)[C@H](C)N)CSCc2cccc(c2)CSC[C@@H](C(=O)NCC(N)=O)NC(=O)[C@@H]2CCCN2C(=O)[C@@H]2CCCN2C1=O	CHEMBL3900056	4900	nM	-1.6609	318.63	11	21	13	8	14	23	0.6444	2.4660	108.5027	58.6095	8.0140	5.1394	-5.42	13.29940	25.26385	14.79039	5,037.4	4	1	135	986.23	254.43	0.24619	-0.36968	0.36968	8
66	O=S(=O)(O)c1cccc(-c2nn3c(-c4ccncc4)nnc3s2)c1	CHEMBL3971669	40	%	2.1615	110.34	1	8	9	1	4	10	0.0000	2.0214	24.4029	15.4008	4.3744	2.9691	-2.69	7.92235	5.44031	2.55770	1,544.8	0	4	33	359.39	87.14	0.29403	-0.28179	0.29403	0
67	COC(=O)c1cc(NC(=O)/C=C/c2ccco2)ccc1N1CCOCC1	CHEMBL402763	58000	nM	2.5547	81.01	1	7	6	1	6	7	0.2632	2.4099	35.8589	20.5469	2.5934	1.5951	-3.06	5.46765	8.35153	4.31228	1,620.7	1	2	46	356.38	97.19	0.33955	-0.46536	0.46536	0
68	O=C(c1ccc(O)c(Br)c1)c1nccc2c1[nH]c1ccc(Br)cc12	CHEMBL403175	163200	nM	5.1777	65.98	2	4	3	2	3	6	0.0000	2.2069	25.3839	15.8601	4.1777	2.7703	-2.18	7.80115	5.71801	2.42357	1,559.0	0	4	34	446.10	100.54	0.29315	-0.50678	0.50678	0
69	N=C(N)N/N=C/c1ccc(/C=N/NC(=N)N)cc1	CHEMBL403278	275000	nM	-0.6795	148.52	8	8	4	6	4	8	0.0000	3.5872	24.9113	14.7919	1.2275	0.6637	-2.90	3.54511	6.63277	5.25745	868.7	0	1	32	246.28	71.73	0.20607	-0.36870	0.36870	0
70	O=C(/C=C/c1cccs1)Nc1ccc(N2CCOCC2)c(CO)c1	CHEMBL403953	73000	nM	2.7289	61.8	2	5	5	2	6	6	0.2778	2.3957	34.2816	19.7238	3.0110	1.8785	-2.15	4.93997	8.09857	4.22668	1,529.1	1	2	44	344.44	97.38	0.24791	-0.39160	0.39160	0
71	Nc1nccc(-c2ccc(NC(=O)Nc3ccc(Cl)cc3)cc2)n1	CHEMBL404273	400000	nM	4.0232	92.93	4	6	4	3	4	7	0.0000	2.1838	28.9612	17.5373	2.5758	1.5398	-3.12	6.06710	6.97242	3.99286	1,430.6	0	3	38	339.79	95.97	0.32318	-0.36777	0.36777	0
72	C=CC(=O)c1cccs1	CHEMBL405826	69000	nM	2.1168	17.07	0	1	2	0	2	2	0.0000	3.2473	11.7486	6.8579	1.3956	0.7941	-0.89	2.05924	2.59687	1.26597	444.6	0	1	15	138.19	38.85	0.19466	-0.28840	0.28840	0
73	CN(C)CCC(=O)c1cccs1	CHEMBL407492	47000	nM	1.8825	20.31	0	2	3	0	6	3	0.4444	3.5161	20.1712	10.8639	1.5633	0.9008	-0.67	2.04243	4.37896	2.75478	658.3	0	1	25	183.28	51.82	0.17356	-0.30895	0.30895	0
74	CCOC(=O)N1CCN(CCC(=O)c2ccc(Br)cc2)CC1	CHEMBL409013	80.2	%	2.7960	49.85	0	5	4	0	6	6	0.5000	2.8240	34.4806	18.7020	2.3674	1.2706	-1.40	4.36074	8.28991	4.81267	1,285.3	1	1	43	369.26	88.12	0.40933	-0.44971	0.44971	0
75	O=C1C[C@H]2O[C@H](CCc3ccccc3)C3=C(C(=O)C=CC3=O)[C@H]2O1	CHEMBL4125701	10000	nM	1.7067	69.67	0	5	5	0	3	5	0.3158	2.1448	30.9198	17.8971	3.0695	2.1222	-2.53	5.49290	5.83416	2.50721	1,484.9	3	1	40	324.33	84.10	0.30880	-0.45442	0.45442	3
76	[O-][n+]1ccc2c([nH]c3ccccc32)c1C1=C[C@@]2(O)CC/C=C\CCCCN3CC[C@@H]1[C@]1(CC/C=C\CCCCN[C@@H]21)C3	CHEMBL4126285	81000	nM	6.3897	78.23	3	6	4	3	2	6	0.5278	2.1758	69.3315	38.6523	6.0165	4.3949	-2.93	6.82745	11.62978	4.91395	3,652.1	4	3	88	566.79	170.91	0.24363	-0.61821	0.61821	4
77	CC(C)=CC[C@H](O)c1cc(O)c2c(c1O)C(=O)C=CC2=O	CHEMBL4127840	360	nM	2.4227	94.83	3	5	5	3	8	5	0.2500	3.1608	29.0495	16.6602	2.4415	1.5983	-2.40	4.54609	5.53535	2.73131	1,211.2	1	1	37	288.30	76.58	0.29315	-0.50714	0.50714	1
78	O=C1C[C@H]2O[C@@H](CCc3ccccc3)C3=C(C(=O)C=CC3=O)[C@H]2O1	CHEMBL4129079	19400	nM	1.7067	69.67	0	5	5	0	3	5	0.3158	2.1448	30.9198	17.8971	3.0695	2.1222	-2.53	5.49290	5.83416	2.50721	1,484.9	3	1	40	324.33	84.10	0.30880	-0.45442	0.45442	3
79	O=C1N[C@H](c2c[nH]c3cc(Br)ccc23)CN=C1c1c[nH]c2ccccc12	CHEMBL425750	34.04	ug.mL-1	4.0719	73.04	3	5	2	3	2	6	0.1000	1.8829	30.8315	18.8387	4.0486	2.7855	-2.86	6.38748	5.84600	2.37081	1,915.1	1	4	41	407.27	106.59	0.27018	-0.36078	0.36078	1
80	O=C(c1nc(-c2c[nH]c3cc(Br)ccc23)c[nH]1)c1c[nH]c2cc(O)ccc12	CHEMBL436760	16.7	ug.mL-1	4.7384	97.56	4	6	3	4	4	7	0.0000	1.8172	29.6933	18.6814	4.1398	2.8285	-3.32	7.36048	5.85211	2.54950	1,962.8	0	5	40	421.25	106.98	0.29309	-0.50789	0.50789	0
81	O=C(O)/C=C/C(=O)Nc1ccc(NC(=O)c2ccccc2O)cc1	CHEMBL438159	125000	nM	2.2238	115.73	4	7	5	4	6	7	0.0000	2.7060	29.3839	17.5576	2.1638	1.2542	-3.61	6.12085	7.59175	4.70237	1,369.3	0	2	38	326.31	87.91	0.32800	-0.50712	0.50712	0
82	COC(=O)[C@@H]1C[C@H](C#N)[C@H](c2ccccc2F)N1	CHEMBL450512	20	%	1.5415	62.12	1	4	4	1	3	5	0.3846	2.9934	24.5330	13.7686	1.9802	1.2405	-1.93	4.03623	5.14931	2.19774	981.6	1	1	31	248.26	61.80	0.32242	-0.46785	0.46785	3
83	O=C1C(NCCc2ccc(O)cc2)=CC2=NCCc3c[nH]c1c32	CHEMBL453817	148500	nM	1.9780	77.48	3	5	4	3	5	5	0.2222	1.9667	30.6518	18.1060	2.9693	1.9765	-2.82	4.59831	5.42616	2.43872	1,528.3	2	2	40	307.35	88.13	0.29309	-0.50797	0.50797	0
84	O=C1C=C2S[C@H]3C[C@]2(C=C1Br)C1=C(N3)C(=O)c2[nH]cc3c2C1=NCC3	CHEMBL459120	131700	nM	2.6083	74.32	2	5	5	2	0	7	0.2778	1.8762	27.5745	16.8358	5.9587	4.8288	-1.86	7.03986	4.45255	1.59058	1,575.2	5	1	37	414.28	98.92	0.22561	-0.36938	0.36938	2
85	O=C(O)C1=NCCc2c1[nH]c1ccc(O)cc21	CHEMBL461889	290000	nM	1.3033	85.68	3	5	4	3	2	5	0.1667	2.6290	20.4722	12.4179	2.2464	1.5614	-2.30	3.87022	3.34551	1.39239	1,028.8	1	2	27	230.22	62.71	0.35574	-0.50794	0.50794	0
86	Oc1cc2ccnc3cc[nH]c(c1O)c23	CHEMBL491094	17.2	ug.mL-1	2.0422	65.38	3	4	4	3	2	4	0.0000	2.6684	17.0495	10.8446	2.0741	1.4262	-2.23	3.41207	2.63319	0.98515	884.7	1	2	23	200.20	57.73	0.29337	-0.50419	0.50419	0
87	C=C1CC[C@H]2C(C)(C)CCC[C@]2(C)[C@H]1C[C@@H](OS(=O)(=O)O)[C@H](C)CCC/C(C)=C/Cc1cc(O)ccc1O	CHEMBL491665	98000	nM	7.7699	104.06	3	6	6	3	19	7	0.6774	3.1687	69.6019	37.1113	4.6519	3.0358	-1.83	6.02533	12.13568	7.63542	3,014.0	2	1	86	548.79	152.38	0.39713	-0.50795	0.50795	5
88	C=CS(=O)(=O)[C@H]1C[C@@H](C(=O)OC)N[C@H]1c1ccccc1	CHEMBL492502	850000	nM	1.1895	72.47	1	5	5	1	5	6	0.3571	3.2749	29.4806	16.3120	3.1982	2.0209	-1.66	4.17568	5.76439	2.75775	1,278.8	1	1	37	295.36	75.64	0.32242	-0.46785	0.46785	3
89	COC(=O)[C@@H]1C[C@@H](C#N)[C@H](c2ccccc2)N1	CHEMBL492810	20	%	1.4024	62.12	1	4	4	1	3	4	0.3846	2.9934	24.5330	13.7686	1.8385	1.1485	-1.86	3.33225	4.98064	2.29404	976.4	1	1	31	230.27	61.84	0.32242	-0.46785	0.46785	3
90	C=CS(=O)(=O)[C@H]1C[C@]2(C(=O)OC)CCC(=O)N2[C@H]1c1ccc(OC)c(OC)c1	CHEMBL493119	2680000	nM	1.6097	99.21	0	8	7	0	9	9	0.4737	2.8952	40.4722	22.3029	4.7015	3.2992	-2.55	5.97755	7.12172	2.84531	1,830.7	2	1	51	409.46	100.64	0.33137	-0.49287	0.49287	3
91	C=CS(=O)(=O)[C@H]1C[C@]2(C(=O)OC)CCC(=O)N2[C@H]1c1cccnc1	CHEMBL493120	2470000	nM	0.9875	93.64	0	7	6	0	5	8	0.4375	2.8284	33.1877	18.5065	4.2186	3.0019	-2.22	5.38781	5.69606	2.24213	1,555.2	2	1	42	350.40	85.33	0.33137	-0.46727	0.46727	3
92	COC(=O)[C@@H]1C[C@H](C#N)[C@H](c2cccc(Cl)c2)N1	CHEMBL493121	20	%	2.0558	62.12	1	4	4	1	3	5	0.3846	2.9934	24.5330	13.7686	2.1219	1.3611	-1.57	4.22440	5.38334	2.47471	981.6	1	1	31	264.71	66.85	0.32242	-0.46785	0.46785	3
93	C=CS(=O)(=O)[C@H]1C[C@@H](C(=O)OC)N[C@H]1c1cccc(F)c1	CHEMBL493322	1040000	nM	1.3286	72.47	1	5	5	1	5	7	0.3571	3.2749	29.4806	16.3120	3.2926	2.0918	-1.73	4.88949	5.94701	3.13611	1,284.3	1	1	37	313.35	75.60	0.32242	-0.46785	0.46785	3
94	C=CS(=O)(=O)[C@H]1C[C@@](CCC(=O)OC)(C(=O)OC)N[C@H]1c1cccnc1	CHEMBL493323	1860000	nM	0.9079	111.66	1	8	8	1	9	9	0.4706	3.5233	38.3948	21.0123	3.8238	2.4613	-2.26	5.61933	7.96217	3.93646	1,671.5	1	1	48	382.44	93.63	0.32564	-0.46899	0.46899	3
95	C=CS(=O)(=O)[C@H]1C[C@]2(C(=O)OC)CCC(=O)N2[C@H]1c1ccccc1	CHEMBL493522	2200000	nM	1.5925	80.75	0	6	5	0	5	7	0.4118	2.8623	34.0580	18.9340	4.2516	3.0279	-2.15	5.17323	5.73450	2.26119	1,571.8	2	1	43	349.41	87.53	0.33137	-0.46727	0.46727	3
96	COC(=O)[C@@H]1C[C@@H](C#N)[C@H](c2ccccc2F)N1	CHEMBL493523	20	%	1.5415	62.12	1	4	4	1	3	5	0.3846	2.9934	24.5330	13.7686	1.9802	1.2405	-1.93	4.03623	5.14931	2.19774	981.6	1	1	31	248.26	61.80	0.32242	-0.46785	0.46785	3
97	COC(=O)[C@]1(C)C[C@H](C#N)[C@H](c2ccccc2Cl)N1C	CHEMBL493733	20	%	2.7881	53.33	0	4	4	0	5	5	0.4667	3.3777	29.5330	16.2299	2.7636	1.7538	-1.57	4.21892	5.43240	2.17282	1,158.6	1	1	37	292.77	76.10	0.32555	-0.46764	0.46764	3
98	O=C(NCCSSCCNC(=O)/C(Cc1ccc(S(=O)(=O)O)c(Br)c1)=N/O)/C(Cc1ccc(O)c(Br)c1)=N/O	CHEMBL501975	39.4	ug.mL-1	3.2233	197.98	6	12	12	6	18	17	0.2727	2.5635	49.5492	28.3961	6.7303	4.1994	-2.31	12.28036	16.07467	10.99801	2,271.6	0	2	63	728.46	156.55	0.32958	-0.50678	0.50678	0
99	CC[C@H](CC[C@@H](C)[C@H]1CC[C@H]2[C@@H]3CC=C4C[C@@H](O[C@@H]5O[C@H](CO)[C@@H](O)[C@H](O)[C@H]5O)CC[C@]4(C)[C@H]3CC[C@@]21C)C(C)C	CHEMBL506678	18.3	ug.mL-1	5.8490	99.38	4	6	6	4	19	6	0.9429	2.3093	81.8973	43.1836	5.8259	3.8077	-0.50	5.78651	12.47778	5.72515	3,319.7	5	0	101	576.86	160.85	0.21085	-0.39357	0.39357	14
100	O=C1C(Br)=CC2(C=C1Br)CCNC1=C2C2=NCCc3c[nH]c(c32)C1=O	CHEMBL509849	164800	nM	2.9303	74.32	2	5	4	2	0	7	0.2778	2.0956	28.8674	17.1513	5.1515	4.2489	-1.73	7.11662	5.14086	1.96322	1,524.2	4	1	38	463.13	101.34	0.22557	-0.38144	0.38144	0
101	O=C1C(NC2Cc3cc(Br)c(O)cc3S2)=CC2=NCCc3c[nH]c1c32	CHEMBL509890	174700	nM	3.1723	77.48	3	5	5	3	3	7	0.2222	1.7483	29.3589	17.7905	5.0063	3.5916	-1.99	6.62792	5.50512	2.36762	1,587.6	3	2	39	416.30	100.61	0.29316	-0.50673	0.50673	0
102	C=CS(=O)(=O)[C@H]1C[C@@H](C(=O)OC)N[C@H]1c1ccccc1F	CHEMBL522839	1320000	nM	1.3286	72.47	1	5	5	1	5	7	0.3571	3.2749	29.4806	16.3120	3.3399	2.1129	-1.73	4.88949	5.94701	2.98229	1,284.3	1	1	37	313.35	75.60	0.32242	-0.46785	0.46785	3
103	Cc1cn(C[C@@H]2C[C@H](C#N)[C@H](c3ccccc3)N2C)c(=O)[nH]c1=O	CHEMBL523019	1	%	1.4302	81.89	1	6	5	1	5	6	0.3889	2.7371	34.7127	19.4889	2.8197	1.8031	-2.65	4.70488	6.45763	2.90612	1,707.8	1	2	44	324.38	90.51	0.32788	-0.29876	0.32788	3
104	COC(=O)[C@@H]1C[C@H](C#N)[C@H](c2ccccc2F)N1C	CHEMBL524183	20	%	1.8837	53.33	0	4	4	0	4	5	0.4286	3.1902	27.0330	14.9799	2.2038	1.4259	-1.93	4.03085	5.36983	2.31504	1,069.5	1	1	34	262.28	66.43	0.32264	-0.46784	0.46784	3
105	Cc1[nH]c2ccccc2c1C(=O)C(=O)Nc1ccccc1	CHEMBL567787	17	ug.mL-1	3.2977	61.96	2	4	2	2	4	4	0.0588	2.3549	26.8923	15.9609	2.4996	1.6364	-2.88	4.56192	5.24628	2.43156	1,413.0	0	3	35	278.31	82.44	0.29636	-0.35799	0.35799	0
106	O=C(O)C(=O)c1c[nH]c2ccccc12	CHEMBL57285	13	ug.mL-1	1.4352	70.16	2	4	3	2	2	4	0.0000	3.0095	16.0580	9.7342	1.6097	1.0047	-2.10	3.57021	2.99070	1.16900	798.3	0	2	21	189.17	50.27	0.37682	-0.47523	0.47523	0
107	COC(=O)/C(=C/c1ccc(OC)cc1)c1ccc(OC)cc1	CHEMBL78486	231086	nM	3.4174	44.76	0	4	4	0	8	4	0.1667	3.0818	31.2816	17.8922	2.2051	1.2832	-2.75	4.38221	7.31321	3.66587	1,327.6	0	2	40	298.34	85.88	0.33798	-0.49677	0.49677	0
108	COc1ccc(/C=C(/C#N)c2ccc(OC)cc2)cc1	CHEMBL78525	187403	nM	3.7680	42.25	0	3	3	0	6	3	0.1176	2.9069	27.2042	15.8351	2.0201	1.1630	-2.73	4.13011	6.44060	3.18003	1,212.7	0	2	35	265.31	79.47	0.11840	-0.49677	0.49677	0
109	COC(=O)/C(=C\c1ccc(OC)cc1)c1ccc(OC)cc1	CHEMBL78527	908928	nM	3.4174	44.76	0	4	4	0	8	4	0.1667	3.0818	31.2816	17.8922	2.2051	1.2832	-2.75	4.38221	7.31321	3.66587	1,327.6	0	2	40	298.34	85.88	0.33798	-0.49677	0.49677	0
110	COc1ccc(/C=C(/C(N)=O)c2ccc(OC)cc2)cc1	CHEMBL78775	476034	nM	2.7297	61.55	2	4	3	1	7	4	0.1176	3.0598	29.6518	17.1185	2.1221	1.2395	-2.75	4.13262	6.61054	3.62865	1,271.0	0	2	38	283.33	83.05	0.24883	-0.49677	0.49677	0
111	COc1ccc(/C(C#N)=C/c2cc(OC)ccc2OC)cc1	CHEMBL81228	9200	nM	3.7766	51.48	0	4	4	0	8	4	0.1667	3.0829	30.4113	17.5196	2.2752	1.3416	-2.93	4.53129	7.18536	3.38823	1,353.4	0	2	39	295.34	86.02	0.12589	-0.49677	0.49677	0
112	COc1ccc(/C(C#N)=C/c2cccc(OC)c2)cc1	CHEMBL81431	17376	nM	3.7680	42.25	0	3	3	0	6	3	0.1176	2.9559	27.2042	15.8351	2.0201	1.1885	-2.73	4.13011	6.44060	3.18003	1,241.9	0	2	35	265.31	79.47	0.11896	-0.49677	0.49677	0
113	COc1ccc(/C(C#N)=C/c2ccc(OC)c(OC)c2)cc1	CHEMBL81446	22957	nM	3.7766	51.48	0	4	4	0	8	4	0.1667	3.0142	30.4113	17.5196	2.2658	1.3322	-2.93	4.53129	7.18536	3.38823	1,353.4	0	2	39	295.34	86.02	0.16081	-0.49677	0.49677	0
114	COc1ccc(/C(C#N)=C/c2ccccc2OC)cc1	CHEMBL81627	36222	nM	3.7680	42.25	0	3	3	0	6	3	0.1176	3.0096	27.2042	15.8351	2.0711	1.2140	-2.73	4.13011	6.44060	2.98599	1,241.9	0	2	35	265.31	79.47	0.12562	-0.49677	0.49677	0
115	COc1ccc(/C=C(\C#N)c2ccc(OC)cc2)cc1	CHEMBL82022	27892	nM	3.7680	42.25	0	3	3	0	6	3	0.1176	2.9069	27.2042	15.8351	2.0201	1.1630	-2.73	4.13011	6.44060	3.18003	1,212.7	0	2	35	265.31	79.47	0.11840	-0.49677	0.49677	0
116	COc1ccc(/C(C#N)=C/c2cc(OC)cc(OC)c2)cc1	CHEMBL82091	25463	nM	3.7766	51.48	0	4	4	0	8	4	0.1667	3.0470	30.4113	17.5196	2.2242	1.3369	-2.93	4.53129	7.18536	3.58421	1,310.2	0	2	39	295.34	86.02	0.12265	-0.49677	0.49677	0
117	CC(C)=CC[C@@H](O)C1=CC(=O)c2c(O)ccc(O)c2C1=O	CHEMBL9470	300	nM	2.1204	94.83	3	5	5	3	8	5	0.2500	3.0336	29.0495	16.6602	2.4415	1.5983	-2.40	4.54609	5.53535	2.73131	1,211.2	1	1	37	288.30	76.57	0.29313	-0.50715	0.50715	1
118	CS(=O)(=NC=C(C#N)C(=O)c1cccs1)c1ccc(Oc2ccc([N+](=O)[O-])cn2)cc1	CHEMBL1627212	400000	nM	4.5907	135.55	0	9	9	0	8	11	0.0500	2.3235	34.5052	20.6149	4.8011	2.8566	-3.88	9.95127	9.29043	5.38532	1,982.7	0	3	45	454.49	114.51	0.28735	-0.43905	0.43905	0
