# Supplementary material for: Selection of Promising Novel Fragment Sized S. aureus SrtA Noncovalent Inhibitors Based on QSAR and Docking Modeling Studies
Source: Molecules. 2021 Dec 19;26(24):7677. doi: 10.3390/molecules26247677 (PMC8709105; doi:10.3390/molecules26247677)
Supplement: Supplementary file 1 [file molecules-26-07677-s001.zip › Supporting_info/Table_S2_classification_inactive_list_desc.tsv]

Num	SMILE	CHEMBL_ID	Act	Units	MolLogP	TPSA	NHOHCount	NOCount	NumHAcceptors	NumHDonors	NumRotatableBonds	NumHeteroatoms	FractionCSP3	BalabanJ	Chi0	Chi1	Chi3v	Chi4v	HallKierAlpha	Kappa1	Kappa2	Kappa3	BertzCT	NumAliphaticRings	NumAromaticRings	NumAtoms	MolWt	MolMR	MaxPartialCharge	MinPartialCharge	MaxAbsPartialCharge	NumChiralCenters
1	CO[C@@H]1C=C(CC[C@H]2/C(=C/OS(=O)(=O)O)CC[C@@H]3[C@@]4(C)CCCC(C)(C)[C@@H]4CC[C@]23C)C(=O)O1	CHEMBL1818102	200000	nM	2.208	74.32	2	5	4	2	0	6	0.2778	2.0956	28.8674	17.1513	4.4601	3.2758	-2.21	5.9486	4.6623	1.6645	1,521.0	4	1	38	384.23	93.47	0.22557	-0.38144	0.38144	1
2	COC(=O)C(Cc1ccc(OC)cc1)c1ccc(OC)cc1	CHEMBL78839	1000000	nM	1.886	74.32	2	5	5	2	0	6	0.2778	1.8762	27.5745	16.8358	5.2673	4.3378	-2.34	5.8778	4.0037	1.3331	1,570.1	5	1	37	335.39	91.05	0.22561	-0.36938	0.36938	2
3	C1=C\CC[C@]23O[C@H]2[C@@H](c2nccc4c2[nH]c2ccccc24)[C@@H]2CCN(CCCC/1)C[C@@]21CCCCCCCCN[C@H]13	CHEMBL4125739	150000	nM	-1.802	125.66	5	8	6	5	3	8	0.5000	2.0783	33.5495	19.8395	4.8680	3.8470	-2.29	5.6046	4.3316	1.3611	1,707.6	5	1	44	356.36	86.71	0.22600	-0.38563	0.38563	4
4	O=C(c1nc(-c2c[nH]c3cc(Br)ccc23)c[nH]1)c1c[nH]c2c1CCC=C2	CHEMBL198074	100	ug.mL-1	1.485	74.32	2	5	4	2	0	5	0.2778	2.0956	28.8674	17.1513	3.7687	2.7848	-2.69	4.9008	4.1894	1.5393	1,515.7	4	1	38	305.34	85.60	0.22557	-0.38144	0.38144	0
5	O=C(c1ccc(O)cc1)c1nccc2c1[nH]c1ccc(Br)cc12	CHEMBL2048337	272300	nM	-0.123	88.36	4	6	5	4	2	7	0.4444	1.8909	30.6269	18.6239	6.0658	5.1711	-1.83	5.5816	3.7947	1.1870	1,688.3	6	1	41	354.41	90.54	0.22595	-0.38475	0.38475	4
6	COc1ccc(CCc2ccc(OC)cc2)cc1	CHEMBL262115	1000000	nM	0.906	68.13	3	5	4	3	1	6	0.4444	1.8806	29.9198	18.0633	5.8160	4.9146	-1.79	5.1120	3.5774	1.1035	1,663.5	6	1	40	338.41	89.15	0.22595	-0.38204	0.38204	3
7	CCCNC1=C(C)C(=O)c2c(/C=C/S(=O)(=O)c3ccccc3)cccc2C1=O	CHEMBL4127684	50000	nM	0.739	74.2	2	6	5	2	2	7	0.4211	1.8602	31.4971	18.8704	6.1678	5.2960	-2.12	5.9388	4.0696	1.2075	1,759.8	6	1	42	366.42	94.33	0.24186	-0.37267	0.37267	3
8	C=C1CCC[C@@]23C4=C(C[C@]2(C)[C@@H](C)CC[C@@]13C)C(=O)C=C(NC)C4=O	CHEMBL3746295	128	ug.mL-1	0.085	85.2	3	6	5	3	1	7	0.3889	1.8753	28.9971	17.7240	6.0658	5.1711	-2.12	5.9572	3.6848	1.1456	1,664.7	6	1	39	352.40	89.54	0.24160	-0.38432	0.38432	3
9	O=C(CCc1cccs1)Nc1ccc(N2CCOCC2)c(C(=O)O)c1	CHEMBL402940	600000	nM	3.853	96.22	3	6	6	3	12	6	0.0952	2.8654	36.5052	21.4645	2.5248	1.4280	-3.67	5.9197	9.1453	5.6742	1,689.8	0	2	47	368.39	103.10	0.29329	-0.50782	0.50782	0
10	Cn1cncc1C(=O)c1nccc2c1[nH]c1ccccc12	CHEMBL4129412	150000	nM	3.096	40.8	0	5	4	0	4	5	0.2500	2.0524	32.5660	19.3387	3.6293	2.5321	-2.95	5.0352	5.2756	2.0496	1,746.1	2	3	43	336.37	92.51	0.23080	-0.49284	0.49284	0
11	CC1=CC[C@H]2C(C)(C)CCC[C@]2(C)[C@H]1C/C=C(\C)CCC/C(C)=C/Cc1cc(O)ccc1O	CHEMBL484372	200000	nM	1.744	70.16	2	4	3	2	3	4	0.0909	3.1421	18.5580	10.9455	1.7906	1.1799	-2.10	3.4835	3.2367	1.3964	883.7	0	2	24	203.20	55.00	0.37683	-0.47523	0.47523	0
12	Oc1ccc(C(O)c2nccc3c2[nH]c2ccccc23)cc1	CHEMBL2048341	344400	nM	3.109	48.05	3	3	2	3	2	3	0.1765	2.3683	27.4447	16.4156	2.7899	1.9618	-2.26	3.6829	4.3889	1.7085	1,436.8	1	3	36	264.33	79.96	0.29309	-0.50794	0.50794	0
13	C=CS(=O)(=O)[C@H]1C[C@@](CCC(=O)OC)(C(=O)OC)N[C@H]1c1ccc(OC)c(OC)c1	CHEMBL522840	5000000	nM	3.561	28.15	1	2	1	1	1	2	0.1176	2.2979	24.9447	15.0740	2.6878	1.8852	-2.35	3.6014	4.0920	1.6030	1,389.0	1	3	33	246.31	78.95	0.16661	-0.35301	0.35301	0
14	C=C1CCC[C@@H]2[C@@]1(C)CC[C@H](C)[C@@]2(C)Cc1cc(O)ccc1O	CHEMBL1096605	128	ug.mL-1	3.412	37.05	2	3	2	2	3	3	0.2222	2.3320	29.9447	17.5620	2.8920	2.0128	-2.26	3.7344	4.9346	2.0118	1,529.8	1	3	39	278.36	84.84	0.16628	-0.49674	0.49674	0
15	O=C(c1ccc(O)cc1)c1nccc2c1[nH]c1ccccc12	CHEMBL403176	346900	nM	3.570	37.38	1	3	2	1	3	3	0.1667	2.2589	28.1518	16.7584	2.8920	2.0128	-2.55	4.0057	4.7740	1.9305	1,504.9	1	3	37	276.34	85.50	0.16661	-0.49674	0.49674	0
16	OC(c1ccccc1)c1nccc2c1[nH]c1ccc(Br)cc12	CHEMBL2048346	283100	nM	3.148	51.1	1	4	4	1	3	5	0.5789	1.8847	35.9806	20.2240	4.2966	3.2755	-1.62	4.3706	5.1860	2.3248	1,698.8	4	2	46	342.46	95.13	0.26850	-0.34905	0.34905	0
17	O=C1C2=C(C3=NCCc4c[nH]c1c43)C1(C=C(Br)C(O)C(Br)=C1)CCN2	CHEMBL447553	300000	nM	4.122	148.69	0	10	9	0	8	11	0.0500	2.3235	34.5052	20.6149	4.1054	2.3557	-4.30	9.6721	9.0169	5.1977	1,980.8	0	3	45	438.42	108.90	0.28735	-0.46084	0.46084	0
18	COc1ccc(/C=C/c2ccc(OC)cc2)cc1	CHEMBL310102	1000000	nM	1.604	34.14	0	2	2	0	2	3	0.0000	3.8690	15.1188	8.5295	1.8905	0.8968	-1.09	2.4527	2.8812	1.6807	645.5	0	1	19	168.22	43.82	0.19873	-0.21915	0.21915	0
19	O[C@]12C=C(c3nccc4c3[nH]c3ccccc34)[C@@H]3CCN(CCCC/C=C\CC1)C[C@@]31C[C@@]34C=C[C@H](CCCN3[C@@H]21)O4	CHEMBL4129026	150000	nM	7.770	104.06	3	6	6	3	20	7	0.6774	3.1743	69.6019	37.0726	4.6519	3.0358	-1.83	6.0253	12.1357	7.6354	3,012.5	2	1	86	548.79	152.38	0.39713	-0.50795	0.50795	5
20	[O-][N+]1=C([C@H]2[C@@H]3CCN4CCCC/C=C\CC[C@@]5(O[C@@H]25)[C@@H]2NCCCCCCCC[C@]32C4)c2[nH]c3ccccc3c2CC1	CHEMBL4130120	150000	nM	4.834	73.04	3	5	2	3	2	7	0.1000	1.8829	30.8315	18.8387	4.5395	3.1408	-2.38	7.5617	6.3518	2.8156	1,918.4	1	4	41	486.17	114.29	0.27018	-0.36078	0.36078	1
21	CO[C@H]1O[C@@H](OC)[C@H](O)[C@@]1(O)CC[C@H]1/C(=C/OS(=O)(=O)O)CC[C@@H]2[C@@]3(C)CCCC(C)(C)[C@@H]3CC[C@]12C	CHEMBL1818094	200000	nM	5.033	77.33	3	5	2	3	3	6	0.0000	1.8291	28.9862	18.1434	4.0378	2.7546	-3.12	6.8872	5.7080	2.3014	1,940.9	0	5	39	405.26	105.31	0.22989	-0.36045	0.36045	0
22	CC1(C)CCC[C@@]2(C)[C@H]1CC[C@]1(C)[C@@H](CCC3=CCNC3=O)/C(=C/OS(=O)(=O)O)CC[C@H]21	CHEMBL1818105	200000	nM	5.178	65.98	2	4	3	2	3	6	0.0000	2.2069	25.3839	15.8601	4.3781	3.2524	-2.18	7.8012	5.7180	2.3360	1,559.0	0	4	34	446.10	100.54	0.29322	-0.50558	0.50558	0
23	O=C1N[C@@H](c2c[nH]c3cc(Br)ccc23)CN[C@@H]1c1c[nH]c2cc(Br)ccc12	CHEMBL197586	100	ug.mL-1	3.280	72.24	1	5	4	1	6	5	0.1333	2.7670	26.6603	15.3329	1.8454	1.0351	-2.69	4.4109	6.4690	3.6494	1,203.0	0	2	34	270.29	76.98	0.26965	-0.38459	0.38459	0
24	O[C@@H]1CCCN2[C@@H](CC1)C[C@]13CN4CCCC/C=C\CC[C@](O)(C=C(c5nccc6c5[nH]c5ccccc56)[C@@H]1CC4)[C@H]23	CHEMBL504908	150000	nM	2.245	29.54	0	3	3	0	4	4	0.4615	2.8065	26.3259	14.4092	1.7087	0.9207	-0.90	3.3506	6.1465	3.8040	953.6	1	1	33	253.73	67.66	0.16365	-0.37879	0.37879	0
25	CCCCCC1NCCc2c1[nH]c1ccc(OC)cc21	CHEMBL1288806	100	ug.mL-1	2.648	43.38	1	4	4	1	4	4	0.1538	2.5803	22.0495	13.1375	2.2782	1.5927	-2.23	3.3835	3.6599	1.3372	1,059.1	1	2	29	228.25	67.50	0.18454	-0.49276	0.49276	0
26	O=Cc1c[nH]c2ccc(O)cc12	CHEMBL506465	100	ug.mL-1	1.813	52.08	0	4	4	0	2	4	0.0833	2.4789	17.9722	11.0256	2.1761	1.4980	-2.23	3.9743	3.1310	1.0670	950.7	1	2	24	212.21	58.85	0.24604	-0.49255	0.49255	0
27	CC1=CCC[C@@H](C)[C@]1(C)CC/C(C)=C/CCC(CCCc1ccoc1)COS(=O)(=O)O	CHEMBL1818097	200000	nM	4.781	157.1	0	10	11	0	10	13	0.1000	2.0008	34.5052	20.6157	5.9471	4.1449	-3.60	12.5894	10.8157	6.0076	1,697.7	0	3	45	500.54	123.13	0.26897	-0.29324	0.29324	0
28	CC1(C)CCC[C@@]2(C)[C@H]1CC[C@]1(C)[C@@H](CCC3=CC(=O)OC3)/C(=C/OS(=O)(=O)O)CC[C@H]21	CHEMBL1818101	200000	nM	2.935	78.87	2	6	6	2	5	7	0.2222	2.3518	33.3589	19.4005	3.1130	1.9524	-2.64	5.6854	7.9562	4.4617	1,530.4	1	2	43	358.42	98.42	0.33738	-0.47758	0.47758	0
29	O=C(c1cc(Br)c(O)c(Br)c1)c1nccc2c1[nH]c1ccc(Br)cc12	CHEMBL255883	190500	nM	3.023	67.87	1	6	6	1	6	7	0.2632	2.4099	35.8589	20.5469	3.2057	2.0034	-2.64	5.6764	8.6411	4.4996	1,624.3	1	2	46	372.45	102.80	0.33955	-0.46536	0.46536	0
30	Oc1c(Br)cc(C(O)c2nccc3c2[nH]c2ccccc23)cc1Br	CHEMBL2048343	223200	nM	3.463	124.6	4	8	5	4	7	9	0.0476	2.1474	37.9862	22.2963	4.0612	2.4124	-3.85	7.4402	8.6623	5.1461	1,983.6	0	3	49	425.47	113.02	0.33264	-0.50712	0.50712	0
31	Oc1c(Br)cc(C(O)c2nccc3c2[nH]c2ccc(Br)cc23)cc1Br	CHEMBL2048344	189800	nM	2.260	74.94	2	6	5	2	6	6	0.2778	2.3957	34.2816	19.7238	2.3986	1.4703	-2.57	4.7422	7.8077	4.0375	1,525.9	1	2	44	328.37	91.77	0.24800	-0.46501	0.46501	0
32	O[C@]12C=C(c3nccc4c3[nH]c3ccccc34)[C@@H]3CCN(CCCC/C=C\CC1)C[C@@]31C[C@@H]3/C=C\CCCCN3[C@@H]21	CHEMBL403233	150000	nM	3.754	20.31	0	2	2	0	5	3	0.5333	2.9765	30.6188	16.4521	2.0781	1.1482	-0.67	3.1455	6.4832	3.9223	1,144.9	1	1	38	310.24	77.93	0.16365	-0.30262	0.30262	0
33	O[C@H]1/C=C\[C@H]2C[C@]34CN5CCCC/C=C\CC[C@](O)(C=C(c6nccc7c6[nH]c6ccccc67)[C@@H]3CC5)[C@@H]4N2CCC1	CHEMBL4126708	150000	nM	1.900	29.54	0	3	3	0	5	3	0.5000	2.8350	28.8259	15.6206	1.5503	0.8415	-1.19	2.7042	5.9379	3.6482	1,035.6	1	1	36	233.31	67.39	0.16365	-0.37879	0.37879	0
34	CC1=CC[C@H]2C(C)(C)CCC[C@]2(C)[C@H]1C/C=C(/C)CCC/C(C)=C/Cc1cc(O)ccc1O	CHEMBL1818095	200000	nM	1.731	29.54	0	3	3	0	4	4	0.4615	2.8065	26.3259	14.4092	1.5197	0.8262	-1.26	3.1904	5.8878	3.6109	953.6	1	1	33	237.27	62.61	0.16365	-0.37879	0.37879	0
35	CC1(C)CCC[C@@]2(C)[C@H]1CC[C@]1(C)[C@@H](CCc3ccoc3)/C(=C/OS(=O)(=O)O)CC[C@H]21	CHEMBL1818099	200000	nM	1.729	63.45	0	5	4	0	7	5	0.3636	3.8522	24.1962	13.1128	1.3027	0.7078	-1.75	3.1348	5.3657	3.4334	876.8	0	1	30	222.24	60.60	0.26965	-0.30895	0.30895	0
36	COC(=O)c1cc(NC(=O)CCc2cccs2)ccc1N1CCOCC1	CHEMBL269962	600000	nM	1.225	54.45	0	4	4	0	8	5	0.4167	3.9511	27.6188	14.6635	2.1207	1.0889	-1.20	3.2169	5.4219	4.2808	1,055.7	0	1	34	255.34	67.05	0.17502	-0.30895	0.30895	0
37	O=C1NC[C@@H](c2c[nH]c3cc(Br)ccc23)N=C1c1c[nH]c2ccccc12	CHEMBL371902	100	ug.mL-1	3.128	20.31	0	2	2	0	6	4	0.3636	3.7399	22.6188	12.2021	1.8967	0.8870	-0.57	3.4591	5.4963	3.8205	758.1	0	1	28	246.14	63.96	0.16370	-0.30895	0.30895	0
38	COC(=O)c1cc(NC(=O)CCc2ccco2)ccc1N1CCOCC1	CHEMBL404066	600000	nM	2.581	71.78	1	6	5	1	5	6	0.2222	2.3206	32.6518	18.8625	2.3986	1.4703	-2.86	5.0664	7.6086	3.9090	1,507.0	1	2	42	326.35	91.23	0.24800	-0.46501	0.46501	0
39	O=C(Nc1ccccc1)C(=O)c1c[nH]c2ccc(O)cc12	CHEMBL1289646	100	ug.mL-1	2.336	84.66	3	6	5	2	5	7	0.2222	2.3853	34.2292	19.7732	3.1228	1.9594	-2.64	5.4262	7.9562	4.4617	1,563.2	1	2	44	357.44	99.97	0.25038	-0.37778	0.37778	0
40	O=C(c1cc(Br)c(O)c(Br)c1)c1nccc2c1[nH]c1cc(Br)ccc12	CHEMBL2048340	190500	nM	3.049	58.64	1	5	5	1	5	6	0.2222	2.3206	32.6518	18.8625	3.0110	1.8785	-2.44	5.2765	7.8974	4.0957	1,510.2	1	2	42	342.42	96.84	0.24791	-0.37778	0.37778	0
41	CO[C@H]1C=C(CC[C@H]2/C(=C/OS(=O)(=O)O)CC[C@@H]3[C@@]4(C)CCCC(C)(C)[C@@H]4CC[C@]23C)C(=O)O1	CHEMBL1818103	200000	nM	2.466	92.01	2	7	6	2	5	7	0.2222	2.3518	33.3589	19.4005	2.5007	1.5441	-3.06	5.4693	7.6733	4.2705	1,526.8	1	2	43	342.35	92.81	0.33738	-0.47758	0.47758	0
42	Oc1ccc(C(O)c2nccc3c2[nH]c2ccc(Br)cc23)cc1Br	CHEMBL2048342	223200	nM	1.988	131.36	5	7	7	5	6	7	0.0000	2.6189	23.9029	15.1907	2.7341	1.8108	-3.35	6.1845	4.5899	1.9569	1,293.0	0	3	32	302.24	76.24	0.29343	-0.50782	0.50782	0
43	Cc1ccc(S(=O)(=O)Oc2ccc(C(O)c3nccc4c3[nH]c3ccc(Br)cc34)cc2Br)cc1	CHEMBL2048345	166000	nM	2.370	45.59	1	4	4	1	4	4	0.1538	2.6346	22.0495	13.2024	2.3438	1.6326	-2.23	3.3835	3.3813	1.2691	1,059.1	1	2	29	228.25	67.40	0.29337	-0.50280	0.50280	0
44	O=C(c1ccc(O)c(Br)c1)c1nccc2c1[nH]c1ccccc12	CHEMBL2048338	272300	nM	2.817	80.2	2	6	5	2	4	7	0.5714	1.7099	41.6353	23.2953	4.6668	3.3646	-2.15	5.3059	6.7240	3.0545	1,961.6	4	2	53	399.52	107.59	0.26802	-0.27320	0.27320	0
45	O=C(CCc1ccco1)Nc1ccc(N2CCOCC2)c(C(=O)O)c1	CHEMBL402138	600000	nM	3.928	51.1	1	4	4	1	5	5	0.6190	2.0179	40.9806	22.7240	4.6716	3.7377	-1.62	4.5066	5.2164	2.5467	1,950.3	4	2	52	370.52	104.36	0.26850	-0.34903	0.34903	0
46	COc1ccc(/C=C(/C(=O)O)c2ccc(OC)cc2)cc1	CHEMBL309612	1000000	nM	3.043	71.33	2	5	5	2	6	6	0.6190	2.0411	41.6877	23.2846	4.8247	3.9646	-1.66	4.9020	5.2323	2.7602	1,971.9	4	2	53	386.52	105.82	0.26850	-0.38976	0.38976	0
47	Cn1cncc1C(=O)C1=NCCc2c1[nH]c1ccccc21	CHEMBL4129558	150000	nM	3.538	51.1	1	4	4	1	4	5	0.6000	1.8424	38.4806	21.4740	4.3638	3.2578	-1.62	4.4358	5.6958	2.7273	1,800.1	4	2	49	356.49	99.75	0.26802	-0.35058	0.35058	0
48	[O-][n+]1ccc2c([nH]c3ccccc32)c1[C@H]1[C@@H]2CCN3CCCC/C=C\CC[C@@]4(O[C@@H]14)[C@@H]1NCCCCCCCC[C@]21C3	CHEMBL4128757	150000	nM	4.318	51.1	1	4	4	1	6	5	0.6364	1.9705	43.4806	23.9740	4.7388	3.7199	-1.62	4.5818	5.6937	2.9461	2,053.0	4	2	55	384.55	108.98	0.26802	-0.35056	0.35056	0
49	[O-][N+]1=C(C2=C[C@@]3(O)CC/C=C\CCCCN4CC[C@@H]2[C@]2(CC/C=C\CCCCN[C@@H]32)C4)c2[nH]c3ccccc3c2CC1	CHEMBL4127657	150000	nM	3.433	71.33	2	5	5	2	7	6	0.6364	1.9930	44.1877	24.5346	4.8919	3.9468	-1.66	4.9693	5.6956	2.9240	2,074.8	4	2	56	400.54	110.44	0.26802	-0.38976	0.38976	0
50	c1ccc2cc(C3NCCc4c3[nH]c3ccccc43)ccc2c1	CHEMBL1289752	100	ug.mL-1	2.653	71.33	2	5	5	2	5	6	0.6000	1.8613	39.1877	22.0346	4.5169	3.4337	-1.66	4.8401	5.6664	2.7039	1,892.6	4	2	50	372.49	101.21	0.26802	-0.38978	0.38978	0
51	COC(=O)c1c[nH]c2ccc(O)cc12	CHEMBL452622	100	ug.mL-1	3.081	77.4	1	6	6	1	6	7	0.5909	1.9115	43.2651	24.1018	4.9502	3.7028	-2.15	5.5514	6.6894	3.1019	2,094.3	4	2	55	414.53	110.71	0.31140	-0.46859	0.46859	0
52	O=C(O)C(=O)c1c[nH]c2ccc(O)cc12	CHEMBL1288744	100	ug.mL-1	3.677	51.1	1	4	4	1	4	6	0.6000	1.8424	38.4806	21.4740	4.5055	3.4033	-1.69	5.0172	5.9093	2.6953	1,806.1	4	2	49	374.48	99.71	0.27101	-0.35058	0.35058	0
53	CC1(C)CCC[C@@]2(C)[C@H]1CC[C@]1(C)[C@@H](CCC3=CC(=O)O[C@@H]3O)/C(=C/OS(=O)(=O)O)CC[C@H]21	CHEMBL1818100	200000	nM	4.457	51.1	1	4	4	1	6	6	0.6364	1.9705	43.4806	23.9740	4.8805	3.8654	-1.69	5.1315	5.9095	2.9155	2,059.3	4	2	55	402.54	108.94	0.27101	-0.35056	0.35056	0
54	COc1cccc(C2NCCc3c2[nH]c2ccccc32)c1	CHEMBL241098	100	ug.mL-1	3.572	71.33	2	5	5	2	7	7	0.6364	1.9930	44.1877	24.5346	5.0336	4.0924	-1.73	5.5426	5.9116	3.1337	2,081.1	4	2	56	418.53	110.40	0.27101	-0.38976	0.38976	0
55	CO[C@H]1O[C@@H](OC)C=C1CC[C@H]1/C(=C/OS(=O)(=O)O)CC[C@@H]2[C@@]3(C)CCCC(C)(C)[C@@H]3CC[C@]12C	CHEMBL1818104	200000	nM	2.792	71.33	2	5	5	2	5	7	0.6000	1.8613	39.1877	22.0346	4.6586	3.5792	-1.73	5.4480	5.8815	2.9140	1,898.6	4	2	50	390.48	101.17	0.27101	-0.38978	0.38978	0
56	C=C1CCC[C@@]23C4=C(C[C@]2(C)[C@@H](C)CC[C@@]13C)C(=O)C=C(NCCS(=O)(=O)O)C4=O	CHEMBL3746844	128	ug.mL-1	3.220	77.4	1	6	6	1	6	8	0.5909	1.9115	43.2651	24.1018	5.0919	3.8484	-2.22	6.1796	6.9023	3.0724	2,100.4	4	2	55	432.52	110.66	0.31140	-0.46859	0.46859	0
57	C=C1CCC[C@@]23Oc4ccc(O)cc4C[C@]2(C)[C@@H](C)CC[C@@]13C	CHEMBL3746835	128	ug.mL-1	2.427	80.2	2	6	5	2	3	7	0.5500	1.7403	39.1353	22.0453	4.5996	3.3827	-2.15	5.2578	6.1906	2.8826	1,859.0	4	2	50	385.49	102.98	0.26850	-0.27262	0.27262	0
58	C=C1CCC[C@@H]2[C@@]1(C)CC[C@H](C)[C@@]2(C)CC1=CC(=O)C=C(N(C)CCS(=O)(=O)O)C1=O	CHEMBL3745824	128	ug.mL-1	2.956	80.2	2	6	5	2	4	8	0.5714	1.7099	41.6353	23.2953	4.8085	3.5102	-2.22	5.9311	6.9341	3.2690	1,967.7	4	2	53	417.51	107.55	0.27101	-0.27320	0.27320	0
59	O=C(C(=O)c1c[nH]c2ccc(O)cc12)c1c[nH]c2ccc(O)cc12	CHEMBL459354	100	ug.mL-1	1.538	59.3	1	4	5	1	3	5	0.2000	2.8733	18.6104	10.8900	2.4219	1.6987	-1.62	3.7515	3.8601	1.9168	903.3	0	2	24	223.25	58.34	0.30470	-0.48118	0.48118	0
60	COc1ccc2[nH]cc(C(=O)C(=O)O)c2c1	CHEMBL1288745	100	ug.mL-1	2.989	61.96	2	4	2	2	3	4	0.0000	2.2413	24.3923	14.7496	2.3187	1.4612	-2.88	4.5936	5.0106	2.1878	1,320.7	0	3	32	264.28	77.70	0.29635	-0.36042	0.36042	0
61	O=C(O)C1NCCc2c1[nH]c1ccc(O)cc21	CHEMBL246099	100	ug.mL-1	4.270	77.33	3	5	2	3	3	5	0.0000	1.8237	28.9862	18.1434	3.5468	2.3993	-3.60	5.7370	5.2068	2.0962	1,935.7	0	5	39	326.36	97.61	0.22990	-0.36048	0.36048	0
62	COc1ccc2[nH]cc(C(=O)C(=O)Nc3ccccc3)c2c1	CHEMBL1289647	100	ug.mL-1	4.834	73.04	3	5	2	3	2	7	0.1000	1.9887	30.8315	18.8387	4.5395	3.1459	-2.38	7.5617	6.3518	2.8156	1,918.4	1	4	41	486.17	114.29	0.26974	-0.36077	0.36077	1
63	COc1ccc(/C=C\c2ccc(OC)cc2)cc1	CHEMBL79136	1000000	nM	3.615	100.54	2	6	6	2	10	7	0.6522	3.0432	50.9033	27.1735	4.1547	2.5993	-1.73	5.2517	8.0770	4.3263	2,210.1	3	0	63	435.59	116.31	0.26610	-0.38066	0.38066	4
64	COc1ccc(CC(C#N)c2ccc(OC)cc2)cc1	CHEMBL78561	1000000	nM	7.770	104.06	3	6	6	3	20	7	0.6774	3.1743	69.6019	37.0726	4.6519	3.0358	-1.83	6.0253	12.1357	7.6354	3,012.5	2	1	86	548.79	152.38	0.39713	-0.50795	0.50795	5
65	COc1ccc2[nH]c3c(c2c1)CCNC3C(=O)O	CHEMBL395157	100	ug.mL-1	-1.661	318.63	11	21	13	8	14	23	0.6444	2.4660	108.5027	58.6095	8.0140	5.1394	-5.42	13.2994	25.2639	14.7904	5,037.4	4	1	135	986.23	254.43	0.24619	-0.36968	0.36968	8
66	NCCc1c[nH]c2ccc(O)cc12	CHEMBL39	100	ug.mL-1	2.162	110.34	1	8	9	1	4	10	0.0000	2.0214	24.4029	15.4008	4.3744	2.9691	-2.69	7.9224	5.4403	2.5577	1,544.8	0	4	33	359.39	87.14	0.29403	-0.28179	0.29403	0
67	c1ccc(C2NCCc3c2[nH]c2ccccc32)cc1	CHEMBL241083	100	ug.mL-1	2.555	81.01	1	7	6	1	6	7	0.2632	2.4099	35.8589	20.5469	2.5934	1.5951	-3.06	5.4676	8.3515	4.3123	1,620.7	1	2	46	356.38	97.19	0.33955	-0.46536	0.46536	0
68	O=C(CO)c1c[nH]c2ccc(O)cc12	CHEMBL505766	100	ug.mL-1	5.178	65.98	2	4	3	2	3	6	0.0000	2.2069	25.3839	15.8601	4.1777	2.7703	-2.18	7.8012	5.7180	2.4236	1,559.0	0	4	34	446.10	100.54	0.29315	-0.50678	0.50678	0
69	O=C(O)C1NCCc2c1[nH]c1ccccc21	CHEMBL246101	100	ug.mL-1	-0.679	148.52	8	8	4	6	4	8	0.0000	3.5872	24.9113	14.7919	1.2275	0.6637	-2.90	3.5451	6.6328	5.2575	868.7	0	1	32	246.28	71.73	0.20607	-0.36870	0.36870	0
70	COc1ccc(C2NCCc3c2[nH]c2ccccc32)cc1	CHEMBL1289858	100	ug.mL-1	2.729	61.8	2	5	5	2	6	6	0.2778	2.3957	34.2816	19.7238	3.0110	1.8785	-2.15	4.9400	8.0986	4.2267	1,529.1	1	2	44	344.44	97.38	0.24791	-0.39160	0.39160	0
71	CCCCCC1NCCc2c1[nH]c1ccccc21	CHEMBL1288805	100	ug.mL-1	4.023	92.93	4	6	4	3	4	7	0.0000	2.1838	28.9612	17.5373	2.5758	1.5398	-3.12	6.0671	6.9724	3.9929	1,430.6	0	3	38	339.79	95.97	0.32318	-0.36777	0.36777	0
72	O=C1NCCc2c1[nH]c1ccc(O)cc21	CHEMBL397215	100	ug.mL-1	2.117	17.07	0	1	2	0	2	2	0.0000	3.2473	11.7486	6.8579	1.3956	0.7941	-0.89	2.0592	2.5969	1.2660	444.6	0	1	15	138.19	38.85	0.19466	-0.28840	0.28840	0
